# Supplementary material for: Phyllosphere Bacillus subtilis Strain L-1 Enhances Resistance of Mango Leaves to Colletotrichum Infection
Source: Microorganisms. 2026 Apr 17;14(4):906. doi: 10.3390/microorganisms14040906 (PMC13119231; doi:10.3390/microorganisms14040906)
Supplement: Supplementary file 1 [file microorganisms-14-00906-s001.zip]

Archive with 1 entries (1 files):
- microorganisms-4240746-supplementary.xlsx
