# Supplementary material for: Phyllosphere Bacillus subtilis Strain L-1 Enhances Resistance of Mango Leaves to Colletotrichum Infection
Source: Microorganisms. 2026 Apr 17;14(4):906. doi: 10.3390/microorganisms14040906 (PMC13119231; doi:10.3390/microorganisms14040906)
Supplement: Supplementary file 1 [file microorganisms-14-00906-s001.zip › microorganisms-4240746-supplementary.xlsx]

## Sheet: Table S1
Table S1. Relative abundance of each genus in the endophytic microbiota of mango leaves
Genus	HL-1	HL-2	HL-3	IL-1	IL-2	IL-3
A2	0	0	0	0.0503761	0	0
Acetitomaculum	0	0	0	0	0	0.0175058
Acetoanaerobium	0	0	0	0	0.014339	0
Achromobacter	0.0206342	0.294418	0.132939	0.403009	0.189991	0.066522
Acidibacter	0.00687805	0.102145	0.00604266	0.057093	0.0179237	0
Acidiferrimicrobium	0	0	0	0.107469	0.27244	0.00700231
Acidiferrobacter	0	0	0	0	0	0.0840277
Acidisoma	0	0	0	0.0772434	0.00358474	0.0105035
Aciditerrimonas	0	0	0	0.0940355	0.0573559	0.136545
Acidobacterium	0	0	0	0.0772434	0	0.00350116
Acidothermus	0	0.0660939	0	0.00671682	0	0
Acinetobacter	0.598391	0.769092	1.90344	7.49597	2.60969	2.85344
Actinocrinis	0	0	0	0.0134336	0	0
Actinomycetospora	0	0	0	0	0	0.0350116
Actinophytocola	0	0	0	0	0.0394322	0
Acutalibacter	0	0	0	0	0	0.0245081
Adlercreutzia	0	0	0	0.016792	0	0
ADurb.Bin063-1	0	0	0	0	0.200746	0
Aerococcus	0	0	0	0.00671682	0.00358474	0.262587
Aeromicrobium	0	0	0	0.00335841	0	0.045515
Agathobacter	0	0	0	0	0	0.0210069
Agathobaculum	0.0550244	0.0480683	0.0302133	0	0	0
Agrobacterium	0	0.0240341	0	0.00335841	0	0.0140046
Albibacterium	0	0	0	0	0.0322627	0
Alcaligenes	0.0137561	0.252358	0.0604266	0.0772434	0.132636	0.0385127
Aliidiomarina	0.158195	0.588836	0.501541	0	0.0645254	0.00700231
Alistipes	0.123805	0.126179	0.0906399	0	0	0
Alkanindiges	0.116927	0.540768	0.779503	8.8259	1.1041	1.45998
Amnibacterium	0	0	0	0	0	0.0350116
Amycolatopsis	0	0	0	0.0537346	0	0
Anaerobutyricum	0	0	0	0.0201505	0	0
Anaeromyxobacter	0	0	0	0.0134336	0	0
Anaerostipes	0	0	0	0	0.0752796	0
Anoxybacillus	0	0	0	0.0772434	0	0.0700231
Anseongella	0	0	0	0	0.0394322	0
Aquabacterium	0	0	0	0	0.480356	0
Aquamicrobium	0	0	0	0.00335841	0	0.0770254
Aquicella	0	0	0	0	0	0.00700231
Aquihabitans	0	0	0.0120853	0.0537346	0.562805	0
Arcobacter	0	0	0	0	0	0.0490162
Ardenticatena	0	0	0	0.651531	0.0501864	0.00700231
Arenimonas	0	0	0	0	0.0107542	0.00350116
Asinibacterium	0	0	0	0	0	0.0315104
Atopostipes	0.0206342	0.0120171	0.0120853	0	0	0
Aureimonas	0	0	0	0.016792	0.00716949	0.315104
Azospirillum	0	0	0	0.117544	0.00358474	0
Bacillus	0.0894147	0.252358	0.175237	0.314186	0.444881	0.310092
Bacteroides	0.0619025	0.0300427	0.0483413	0	0	0.00700231
Baekduia	0	0	0	0.117544	0.0537711	0.0105035
Barnesiella	0.0275122	0.0120171	0.0120853	0	0	0
Bdellovibrio	0	0	0.102725	0.0100752	0	0.0175058
Belnapia	0	0	0	0.00335841	0.00358474	0.129543
Blastococcus	0	0.0660939	0	0	0.00358474	0.0140046
Blautia	0.0894147	0.252358	0.145024	0.0705266	0.0322627	0.0735243
Bosea	0	0	0	0	0.0967881	0.0140046
Brachybacterium	0.0412683	0.0240341	0.0302133	0.107469	0.00358474	0
Bradyrhizobium	0.282	0.210299	0.284005	0.184713	0.118297	0.119039
Brevibacillus	0	0	0	0.0100752	0.0932033	0
Brevundimonas	0.0412683	0.0420597	0.0906399	0.581005	0.175652	0.161053
Brucella	0	0	0	0	0.0179237	0
Bryobacter	0	0.00600853	0	0	0.139805	0
Burkholderia-Caballeronia-Paraburkholderia	19.9601	28.5405	29.3794	65.4621	66.2425	69.0113
Caldicoprobacter	0	0.0180256	0	0	0	0
Calenema	0.364537	0.336478	0.284005	0.0134336	0.0286779	0.00700231
Candidatus Entotheonella	0	0	0	0.0134336	1.34428	0.0140046
Candidatus Liberibacter	55.2239	43.3395	43.6643	1.07805	3.76757	3.69022
Candidatus Solibacter	0	0	0	0	0.0609406	0
Catenibacillus	0.00687805	0.0480683	0	0	0	0
Catenulispora	0	0	0	0.0369425	0	0
Caulobacter	0	0	0	0.0537346	0.0286779	0.00700231
Cellulomonas	0	0	0	0.16792	0.00716949	0.0490162
Chitinophaga	0	0	0	0.0134336	0	0.00350116
CHKCI001	0	0	0	0	0.0752796	0
Chlamydia	0	0	0	0.0503761	0	0.00350116
Christensenellaceae R-7 group	0.130683	0.0600853	0.0845973	0	0	0.0105035
Chryseobacterium	0	0	0.0483413	0.164562	0.146974	0.112037
Chryseolinea	0	0	0	0.114186	0.0716949	0
Chujaibacter	0	0	0	0.016792	0	0
CL500-29 marine group	0	0	0	0	0.0394322	0
Cloacibacterium	0	0	0	0.0973939	0.0932033	0.119039
Colidextribacter	0.0894147	0.114162	0.054384	0	0	0
Collinsella	0.144439	0.0660939	0.0725119	0.0403009	0.0752796	0.0210069
Comamonas	0.0687805	0.270384	0.0422986	0.16792	0.14339	0.105035
Coprobacter	0	0	0	0.0268673	0	0
Coprococcus	0.0962927	0.0721024	0.0604266	0	0	0
Corynebacterium	0.0894147	0.0540768	0.0906399	0.21158	0.0824491	0.00350116
Cronobacter	0	0	0	0	0.0752796	0
CSP1-2	0	0	0	0	0	0.0175058
Cumulibacter	0	0	0	0	0.0250932	0
Curtobacterium	0.0275122	0.0180256	0.018128	0.0470177	0.150559	0.903298
Curvibacter	0	0	0	0.0470177	0.189991	0.00350116
Cutibacterium	0.0412683	0.0600853	0.132939	0.0134336	0.146974	0.0735243
Deferrisoma	0	0	0	0	0.0179237	0.00350116
Defluviicoccus	0	0	0	0.00335841	0.00358474	0.0350116
Dehalobium	0	0	0	0	0.00358474	0.09103
Deinococcus	0	0	0.0422986	0	0	0
Delftia	0.447073	0.24635	0.29609	0.164562	0.27244	0.276591
Desertimonas	0	0	0	0.107469	0.229424	0.157552
Desulfatiglans	0	0	0	0	0.0286779	0.00350116
Desulfobacca	0	0	0	0.057093	0.0179237	0.00350116
Desulfovibrio	0.0481464	0.0300427	0.0302133	0.0235089	0	0
Desulfuromonas	0	0	0	0.00671682	0.00358474	0
Devosia	0	0	0	0	0.0322627	0
Dietzia	0.24761	0.378538	0.314218	0	0.0250932	0.0175058
Elizabethkingia	0	0	0	0	0.00716949	0
Ellin6067	0	0	0	0.00335841	0.258102	0
Empedobacter	0.0481464	0.0240341	0.0302133	0.0235089	0	0
Endobacterium	0	0	0	0	0	0.0420139
Endomicrobium	0	0	0	0	0.0860338	0.00350116
Enhydrobacter	0	0	0	0	0.433754	0.066522
Enorma	0	0	0	0.0201505	0	0
Enterobacter	0	0.00600853	0	0	0	0.115538
Enterocloster	0.103171	0.0360512	0.0604266	0	0	0.00700231
Enterococcus	0	0	0	0.016792	0	0.0735243
Enterovirga	0	0	0	0	0	0.0385127
Escherichia-Shigella	6.41722	6.29093	5.49278	0.785868	0.638084	0.259085
Eubacterium brachy group	0	0	0	0	0.107542	0
Eubacterium ventriosum group	0	0	0	0.0503761	0.00358474	0.00350116
Extibacter	0	0	0	0	0.0215085	0.0315104
Faecalibacterium	0.158195	0.0961365	0.145024	0.0906771	0.0896186	0.09103
Faecalimonas	0	0	0	0.0100752	0	0
Family XIII AD3011 group	0	0	0	0.100752	0.00358474	0.09103
Family XIII UCG-001	0.110049	0.0420597	0.054384	0	0	0
Ferrovibrio	0	0	0	0.0134336	0	0
Fimbriimonas	0	0	0	0	0	0.0735243
Flaviflexus	0	0	0	0.0235089	0.0179237	0
Flavisolibacter	0	0	0	0	0.0286779	0
Flavobacterium	0.0137561	0.0120171	0.018128	0.00671682	0.00716949	0.00700231
Fontimonas	0	0	0	0.00671682	0.0107542	0
Fournierella	0.0137561	0.00600853	0.00604266	0.0705266	0	0
Frankia	0	0	0	0.0134336	0	0
Frateuria	0	0	0	0.349275	0.233008	0.668721
Gaiella	0.0137561	0	0.0483413	0.305615	1.53427	0.0280092
Galbitalea	0	0	0	0	0.0788644	0.0595196
GCA-900066575	0.00687805	0.00600853	0.00604266	0	0.0394322	0
Gemmatimonas	0	0	0	0.157845	0.566389	0.00700231
Gemmatirosa	0	0	0	0.191429	0.0179237	0.00700231
Gemmiger	0.116927	0.102145	0.0845973	0.0638098	0	0.0315104
Geoanaerobacter	0	0	0	0	0.014339	0
Geodermatophilus	0	0	0	0	0.00358474	0.0140046
Gordonia	0	0	0.0906399	0.100752	0	0.00350116
Halalkalibacter	0	0	0	0.0403009	0	0
Halomonas	0.694683	1.38196	0.924527	0.00671682	0.0107542	0.00350116
Helicobacter	0	0	0	0.0100752	0	0
Hephaestia	0	0	0	0.00335841	0.225839	0
Herbaspirillum	0.171951	0.138196	0.145024	0.124261	0.118297	0.108536
Hydrocarboniphaga	0	0	0	0.16792	0	0.045515
Hydrogenophilus	0.0137561	0.00600853	0.00604266	0.114186	0.0573559	0
Intestinimonas	0.00687805	0.00600853	0.00604266	0.0134336	0.0107542	0.0350116
Janibacter	0	0.0180256	0	0	0.0788644	0
Jatrophihabitans	0	0	0	0.016792	0	0.00350116
JdFR-76	0	0	0	0	0.0430169	0
JTB255 marine benthic group	0	0	0	0	0.0537711	0
Kaistia	0	0	0	0	0.111127	0.0105035
Kineococcus	0	0.0660939	0	0	0	0
Kineosporia	0.00687805	0.00600853	0	0.00335841	0.125466	0.717737
Kitasatospora	0.0275122	0.0120171	0.0120853	0	0	0
Kofleria	0	0	0	0.0806018	0.0573559	0
Kouleothrix	0	0	0	0	0.13622	0.00350116
Kushneria	0	0.0300427	0	0	0	0
Labrys	0	0	0	0	0	0.18206
Lachnoclostridium	0	0	0	0.191429	0.0394322	0.108536
Lachnospiraceae FE2018 group	0.0343903	0.0360512	0.036256	0	0	0
Lachnospiraceae NK4A136 group	0.00687805	0	0	0.392934	0	0.00700231
Lachnospiraceae UCG-002	0	0	0	0	0.0824491	0
Lachnospiraceae UCG-008	0	0.120171	0	0	0.00716949	0.0140046
Lacticaseibacillus	0	0	0	0	0	0.0210069
Lactobacillus	0	0	0	0	0	0.0420139
Lapillicoccus	0	0	0	0	0.0537711	0
Lautropia	0	0	0	0.0134336	0	0
Lawsonella	0	0	0	0	0.107542	0.0105035
Leptococcus JA-3-3Ab	0.295756	0.20429	0.199408	0.00335841	0.0107542	0.00350116
Leptolyngbya VRUC 135	9.13405	8.03341	7.93401	0.0806018	0.756381	0.276591
Leptotrichia	0.0343903	0.0180256	0.0241706	0	0	0
Leucobacter	0.0275122	0.0120171	0.0241706	0	0.100373	0.0350116
Levilactobacillus	0	0	0	0	0	0.0350116
Lichenibacterium	0	0	0	0	0	0.0245081
Limosilactobacillus	0.0206342	0.432614	0.018128	1.06797	0.727703	0.0875289
Magnetospira	0	0	0	0.476894	0.0967881	0.0105035
Magnetovibrio	0.158195	0.0841194	0.108768	0	0.00716949	0.0140046
Marmoricola	0	0	0	0	0.0215085	0.00350116
Massilia	0.0137561	0.00600853	0.00604266	0.177996	0.362059	0.126042
Mediterraneibacter	0.206342	0.294418	0.308176	0.0940355	0.0537711	0.143547
Meiothermus	0	0	0	0.104111	0.014339	0.0140046
Melaminivora	0	0	0	0.00335841	0.0573559	0
Mesorhizobium	0	0	0	0	0.0609406	0.0105035
Methylobacterium	0.226976	0.642913	1.11789	0.57093	0.304703	0.794762
Methyloceanibacter	0	0	0	0.0235089	0	0
Methylocystis	0	0	0	0.00671682	0	0
Methylophilus	0	0	0	0	0.0179237	0
Methylorubrum	0	0	0	0.0268673	0.014339	0.09103
Methylovirgula	0	0	0	0	0	0.0595196
Micavibrio	0	0	0	0	0.0215085	0
Microbacterium	0	0	0.054384	0.00671682	0.0286779	0.164554
Micromonospora	0	0	0.0664693	0	0.0788644	0
Microvirga	0	0	0	0	0.0788644	0
MND1	0	0	0	0.0235089	0.193576	0.0315104
Mobiluncus	0	0	0	0	0.0107542	0
Modestobacter	0	0	0	0	0	0.0245081
Mogibacterium	0	0	0	0	0	0.00700231
Monoglobus	0	0.0660939	0	0	0	0
Mucilaginibacter	0	0	0	0.312332	0.107542	4.62503
Mycobacterium	0.144439	0.24635	0.211493	0.601155	0.14339	0.045515
Mycoplana	0	0	0	0.0235089	0	0
Negativibacillus	0	0	0	0.016792	0.0107542	0
Neisseria	0	0	0.054384	0	0.0215085	0.0175058
Nemorincola	0	0	0	0	0.0394322	0
Neobacillus	0	0	0	0	0.00716949	0.108536
Neorhizobium	0	0	0	0.00671682	0.00716949	0.101534
Nesterenkonia	0.385171	0.570811	0.513626	0.00671682	0	0
Nitriliruptor	0	0.00600853	0.0845973	0	0	0
Nitrospira	0	0	0	0.134336	0.351305	0.0105035
Nocardia	0	0	0	0.016792	0.00358474	0
Nocardioides	0	0	0	0.120903	0.132636	0.283594
Novosphingobium	0.0481464	0.0600853	0.0664693	0.130978	0.0466017	0.948813
Oceanibaculum	0	0	0	0.016792	0.0215085	0
Odoribacter	0	0	0	0.016792	0	0
Olsenella	0.00687805	0.114162	0.102725	0.0302257	0.154144	0.0420139
Oryzihumus	0	0	0	0	0.0250932	0
Oscillibacter	0	0.090128	0.0302133	0.00671682	0	0.0490162
Ottowia	0	0	0	0	0.0394322	0
P3OB-42	0	0	0	0.0134336	0	0
Pajaroellobacter	0	0	0	0	0.0250932	0
Pantoea	0	0	0	0	0	0.0700231
Parabacteroides	0.00687805	0.0360512	0.0241706	0	0	0
Paracoccus	0.00687805	0.00600853	0.00604266	0.151128	2.77459	0.0630208
Paraconexibacter	0	0	0	0	0.0179237	0
Parafilimonas	0	0	0	0	0.0286779	0
Pedomicrobium	0	0	0	0.00335841	0.168483	0.0140046
Peptococcus	0	0.090128	0	0.00335841	0	0
Peptoniphilus	0.0894147	0.0540768	0.0664693	0	0	0.00350116
Peredibacter	0	0	0	0.00335841	0.0322627	0.0280092
Phaeodactylibacter	0	0	0	0	0.0609406	0
Phaselicystis	0	0	0	0	0.182822	0
Phenylobacterium	0	0	0	0.057093	0.00716949	0
Phyllobacterium	0.185707	0.228324	0.169195	0.201505	0.179237	0.0770254
Pontibacter	0	0	0	0	0.0860338	0
Priestia	0.00687805	0.0120171	0.018128	0.305615	0.663178	0.0595196
Pseudaminobacter	0	0	0	0	0.0322627	0
Pseudenhygromyxa	0	0	0	0	0	0.0280092
Pseudoclavibacter	0	0	0	0	0.0322627	0
Pseudolabrys	0	0	0	0.0134336	0	0
Pseudolysinimonas	0	0	0	0	0	0.00700231
Pseudomonas	0.474586	0.528751	0.326304	0.117544	0.121881	0.115538
Pseudonocardia	0	0	0	0	0	0.0315104
Pseudorhodoplanes	0	0	0	0.117544	0.0430169	0.00350116
Psychrobacter	0	0.00600853	0.223578	0	0	0.00350116
Puia	0.0825366	0.228324	0.0725119	0.154487	0.236593	0
Ralstonia	0	0	0	0.0503761	0	0.00350116
Reyranella	0	0	0	0.0235089	0	0.00350116
Rhizobacter	0	0	0	0.0604514	0	0.00350116
Rhizobium	0.0275122	0.0120171	0.00604266	0.171279	0.172068	3.70422
Rhizorhabdus	0	0	0	0.0268673	0	0.0245081
Rhodobaculum	0	0	0	0	0.0358474	0
Rhodomicrobium	0	0	0	0.0134336	0.00358474	0
Rhodoplanes	0	0	0	0.0638098	0.107542	0.00350116
Rhodopseudomonas	0.00687805	0	0.036256	0	0.00358474	0.0630208
Rhodovastum	0	0	0	0	0	0.0490162
Rikenellaceae RC9 gut group	0.0894147	0.102145	0.0725119	0	0.0250932	0
Romboutsia	0	0.108154	0	0.0503761	0.00358474	0.0105035
Roseateles	0.144439	0.0961365	0.102725	0	0.186407	0.0980324
Roseburia	0	0	0.054384	0.0772434	0.00358474	0.00700231
Roseomonas	0	0.0480683	0	0	0	0.066522
Rothia	0.0756586	0.090128	0.0604266	0.00335841	0.0430169	0
Rubrobacter	0	0	0	0.0671682	0.100373	0.00350116
Ruminiclostridium	0	0	0.0422986	0	0	0
Ruminococcus	0	0	0.00604266	0	0.0394322	0.0140046
Ruminococcus gauvreauii group	0.0894147	0.0300427	0.0422986	0	0.0609406	0.0140046
Rurimicrobium	0	0	0	0.00335841	0.0250932	0.0175058
Salmonella	0	0	0	0	0	0.0700231
Sandaracinus	0	0	0	0	0.0573559	0
Schaalia	0	0	0	0	0	0.0140046
Shuttleworthia	0	0.0721024	0	0	0.0286779	0
Skermanella	0	0	0	0.0302257	0.161313	0
Slackia	0	0	0	0.00335841	0	0.0105035
Solirubrobacter	0.0687805	0.0540768	0.0604266	0.228372	0.35489	0.0385127
Sphingobacterium	0	0.0781109	0.0785546	0	0	0.0105035
Sphingobium	0	0	0.036256	0	0	0.00700231
Sphingomonas	0.0756586	0.198282	0.211493	0.272031	0.777889	0.588194
Sporichthya	0	0	0	0.057093	0.0179237	0.00700231
Staphylococcus	0.0275122	0.120171	0.0725119	0.0806018	0.412245	0.178559
Stenotrophomonas	0.0687805	0.0240341	0.132939	0.298898	0.146974	0.920804
Steroidobacter	0	0	0	0.114186	0.121881	0.00700231
Streptococcus	0	0	0	0.124261	0.111127	0
Streptomyces	0.0550244	0.0781109	0.0302133	0.0235089	0.014339	0.0350116
Subgroup 10	0	0	0	0.0604514	0.0250932	0.0630208
Sulfurimonas	0	0	0.0785546	0.0302257	0.00716949	0.0420139
SWB02	0	0	0	0	0.00716949	0.00350116
Syntrophobacter	0	0	0	0	0.0250932	0
Tepidimicrobium	0	0	0	0	0.0179237	0
Terrabacter	0	0	0	0	0.0501864	0
Terriglobus	0	0	0	0.0839602	0	0.0840277
Terrimonas	0	0	0	0.00671682	0.0215085	0
Thermoflexus	0	0	0	0.00335841	0.41583	0.00350116
Thermoleophilum	0	0	0	0.016792	0.00358474	0
Thermomicrobium	0	0	0	0.0604514	0.182822	0.045515
Thiohalomonas	0	0	0	0	0.0286779	0
Thiohalorhabdus	0	0	0	0.00335841	0.0501864	0.00350116
TM7a	0	0	0	0.0134336	0.00358474	0.133044
Treponema	0.0275122	0.0120171	0.0241706	0	0	0
Trichococcus	0.0756586	0.0300427	0.0845973	0.0403009	0	0
Turicibacter	0	0	0	0	0.014339	0
Tyzzerella	0	0	0	0	0	0.0105035
UCG-005	0.103171	0.0360512	0.0483413	0	0.0430169	0.0140046
Unclassified	0.81161	0.889263	0.682821	1.00416	0.957126	0.577691
Varibaculum	0	0	0	0	0.014339	0
Vulcaniibacterium	0	0	0	0.016792	0.0537711	0
Waddlia	0	0	0	0	0.00716949	0
Weissella	0	0	0	0.164562	0.0107542	0.00700231
Xanthomonas	0	0.0120171	0	0.0973939	0.0179237	0.0595196
YC-ZSS-LKJ90	0	0.0240341	0.00604266	0	0	0

## Sheet: Table S2
Table S2. Biomarkers in mango leaf endophytic microbiota identified by LEfSe analysis
Biomarker name	Logarithm value	Group	LDA value	P value
Bacteria.Actinomycetota.Actinobacteria.Mycobacteriales.Mycobacteriaceae.Mycobacterium.uncultured_bacterium	4.31725	IL	3.99901	0.0495346
Bacteria.Entotheonellaeota.Entotheonellia.Entotheonellales.Entotheonellaceae.Candidatus_Entotheonella	4.74757	IL	4.45293	0.036904
Bacteria.Thermodesulfobacteriota.Desulfobaccia	4.08412	IL	3.796	0.036904
Bacteria.Actinomycetota.Actinobacteria.Kitasatosporales.Streptomycetaceae.Streptomyces	3.85301	IL	3.56188	0.0495346
Bacteria.Pseudomonadota.Gammaproteobacteria.Salinisphaerales	4.57209	IL	4.29155	0.036904
Bacteria.Actinomycetota.Actinobacteria.Micrococcales.Microbacteriaceae.Curtobacterium	4.81404	IL	4.51684	0.0495346
Bacteria.Spirochaetota	2.36301	HL	4.68247	0.036904
Bacteria.Bacillota.Bacilli.Bacillales.Bacillaceae.Priestia	4.95125	IL	4.64839	0.0495346
Bacteria.Pseudomonadota.Gammaproteobacteria.Enterobacterales	5.33048	IL	4.89896	0.0495346
Bacteria.Chloroflexota.Chloroflexia.Thermomicrobiales.Thermomicrobiaceae	4.33376	IL	4.04262	0.036904
Bacteria.Bacillota.Clostridia.Lachnospirales.Lachnospiraceae.Lachnoclostridium	4.65562	IL	4.35964	0.036904
Bacteria.Gemmatimonadota.Gemmatimonadia.Gemmatimonadales	4.96557	IL	4.64669	0.036904
Bacteria.Bacteroidota.Bacteroidia.Bacteroidales.Tannerellaceae.Parabacteroides.uncultured_organism	2.28352	HL	5.07405	0.036904
Bacteria.Bacillota.Clostridia.Lachnospirales.Lachnospiraceae.Coprococcus.uncultured_bacterium	2.92038	HL	4.41767	0.036904
Bacteria.Pseudomonadota.Gammaproteobacteria.Burkholderiales.Comamonadaceae.Comamonas.Comamonas_kerstersii	4.62089	IL	4.31239	0.0495346
Bacteria.Acidobacteriota.Thermoanaerobaculia.Thermoanaerobaculales	4.21419	IL	3.95122	0.036904
Bacteria.Pseudomonadota.Gammaproteobacteria.Burkholderiales.Comamonadaceae	4.75121	IL	4.44676	0.0495346
Bacteria.Pseudomonadota.Gammaproteobacteria.Steroidobacterales	4.47326	IL	4.20787	0.036904
Bacteria.Pseudomonadota.Alphaproteobacteria.Hyphomicrobiales.Rhizobiaceae.Neorhizobium	3.85891	IL	3.56791	0.036904
Bacteria.Entotheonellaeota	4.74757	IL	4.41824	0.036904
Bacteria.Pseudomonadota.Alphaproteobacteria.Rhodospirillales.Magnetospiraceae	4.99709	IL	4.70648	0.0495346
Bacteria.Spirochaetota.Spirochaetia.Spirochaetales	2.36301	HL	4.35606	0.036904
Bacteria.Bacillota.Clostridia.Oscillospirales.Ruminococcaceae.Faecalibacterium	4.42158	IL	4.10337	0.0495346
Bacteria.Pseudomonadota.Alphaproteobacteria.Hyphomicrobiales.Rhizobiaceae.Phyllobacterium.Phyllobacterium_myrsinacearum	4.70713	IL	4.41231	0.0495346
Bacteria.Actinomycetota.Actinobacteria.Micrococcales.Microbacteriaceae.Microbacterium	4.06283	IL	3.74879	0.0463016
Bacteria.Pseudomonadota.Alphaproteobacteria.Hyphomicrobiales.Rhizobiaceae.Rhizobium	5.39024	IL	5.0886	0.0495346
Bacteria.Pseudomonadota.Gammaproteobacteria.Steroidobacterales.Steroidobacteraceae.Steroidobacter	4.19632	IL	3.89684	0.036904
Bacteria.Bacillota.Clostridia.Lachnospirales.Lachnospiraceae._Eubacterium__ventriosum_group	4.01092	IL	3.71659	0.036904
Bacteria.Bacteroidota.Bacteroidia.Bacteroidales.Tannerellaceae	2.42312	HL	3.80747	0.036904
Bacteria.Actinomycetota.Actinobacteria.Kineosporiales.Kineosporiaceae	4.65622	IL	4.34597	0.0495346
Bacteria.Actinomycetota.Actinobacteria.Mycobacteriales.Mycobacteriaceae.Mycobacterium	5.02369	IL	4.76275	0.0463016
Bacteria.Chloroflexota.Anaerolineae.Ardenticatenales.Ardenticatenaceae	5.11612	IL	4.83437	0.036904
Bacteria.Actinomycetota.Actinobacteria.Micrococcales	5.20871	IL	4.90896	0.0495346
Bacteria.Pseudomonadota.Alphaproteobacteria.Rhodospirillales.Magnetospiraceae.Magnetospira	4.36346	IL	4.08495	0.036904
Bacteria.Bdellovibrionota.Bacteriovoracia.Bacteriovoracales.Bacteriovoracaceae.Peredibacter	3.54066	IL	3.252	0.036904
Bacteria.Bacillota.Clostridia.Lachnospirales.Lachnospiraceae.Coprococcus	2.92038	HL	3.94155	0.036904
Bacteria.Actinomycetota.Actinobacteria.Kitasatosporales.Streptomycetaceae	3.85301	IL	3.47651	0.0495346
Bacteria.Pseudomonadota.Gammaproteobacteria.Burkholderiales.Comamonadaceae.Delftia.uncultured_bacterium	4.52742	IL	4.18141	0.0495346
Bacteria.Actinomycetota.Actinobacteria.Frankiales.Frankiaceae	3.79839	IL	3.49947	0.036904
Bacteria.Pseudomonadota.Gammaproteobacteria.Burkholderiales.Burkholderiaceae.Burkholderia_Caballeronia_Paraburkholderia	7.28517	IL	7.00444	0.0495346
Bacteria.Actinomycetota.Actinobacteria.Propionibacteriales.Propionibacteriaceae	4.09543	IL	3.76105	0.0495346
Bacteria.Pseudomonadota.Gammaproteobacteria.Burkholderiales.Oxalobacteraceae.Herbaspirillum	4.54533	IL	4.2228	0.0495346
Bacteria.Actinomycetota.Acidimicrobiia.Acidimicrobiales.Acidimicrobiaceae.Aciditerrimonas	4.45211	IL	4.18069	0.036904
Bacteria.Chlamydiota.Chlamydiia.Chlamydiales	4.10045	IL	3.7911	0.036904
Bacteria.Myxococcota.Polyangiia	4.47747	IL	4.18322	0.036904
Bacteria.Pseudomonadota.Gammaproteobacteria.Lysobacterales	5.42	IL	5.12493	0.0495346
Bacteria.Bacillota.Clostridia.Peptostreptococcales_Tissierellales.Peptostreptococcaceae	4.04931	IL	3.75446	0.0463016
Bacteria.Pseudomonadota.Alphaproteobacteria.Hyphomicrobiales.Rhizobiaceae.Aureimonas	4.19488	IL	3.90245	0.036904
Bacteria.Pseudomonadota.Gammaproteobacteria.Pseudomonadales.Moraxellaceae	6.55859	IL	6.28286	0.0495346
Bacteria.Pseudomonadota.Alphaproteobacteria.Hyphomicrobiales.Xanthobacteraceae.Pseudorhodoplanes.uncultured_bacterium	4.26078	IL	3.97548	0.036904
Bacteria.Pseudomonadota.Gammaproteobacteria.Lysobacterales.Rhodanobacteraceae	5.07272	IL	4.76909	0.036904
Bacteria.Pseudomonadota.Gammaproteobacteria.Burkholderiales.Comamonadaceae.Curvibacter	4.22719	IL	3.93083	0.036904
Bacteria.Pseudomonadota.Alphaproteobacteria.Caulobacterales.Caulobacteraceae.Caulobacter	4.08242	IL	3.82038	0.036904
Bacteria.Bacillota.Bacilli.Lactobacillales.Carnobacteriaceae.Atopostipes	2.20671	HL	4.55543	0.036904
Bacteria.Pseudomonadota.Gammaproteobacteria.Burkholderiales.Burkholderiaceae	7.28586	IL	6.99643	0.0495346
Bacteria.Pseudomonadota.Alphaproteobacteria.Defluviicoccales.Defluviicoccaceae.Defluviicoccus.uncultured_bacterium	3.3342	IL	3.07015	0.036904
Bacteria.Pseudomonadota.Gammaproteobacteria.Burkholderiales.Nitrosomonadaceae.MND1.uncultured_bacterium	4.1441	IL	3.87272	0.036904
Bacteria.Actinomycetota.Actinobacteria.Propionibacteriales.Nocardioidaceae.Nocardioides.uncultured_bacterium	4.26097	IL	3.95904	0.036904
Bacteria.Bdellovibrionota	3.83546	IL	3.57716	0.0463016
Bacteria.Cyanobacteriota.Cyanobacteriia.Eurycoccales.Leptococcaceae.Leptococcus_JA_3_3Ab	3.40527	HL	3.04361	0.0495346
Bacteria.Thermodesulfobacteriota.Desulfobaccia.Desulfobaccales	4.08412	IL	3.84471	0.036904
Bacteria.Actinomycetota.Thermoleophilia.Gaiellales.Gaiellaceae.Gaiella.uncultured_Rubrobacteria_bacterium	4.37148	IL	4.07844	0.036904
Bacteria.Pseudomonadota.Gammaproteobacteria.Pseudomonadales.Moraxellaceae.Acinetobacter.uncultured_bacterium	6.03821	IL	5.75418	0.0495346
Bacteria.Pseudomonadota.Gammaproteobacteria.Burkholderiales.Nitrosomonadaceae.MND1	4.1441	IL	3.84222	0.036904
Bacteria.Actinomycetota.Actinobacteria.Actinomycetales.Actinomycetaceae	3.85035	IL	3.54964	0.036904
Bacteria.Entotheonellaeota.Entotheonellia	4.74757	IL	4.41892	0.036904
Bacteria.Gemmatimonadota.Gemmatimonadia.Gemmatimonadales.Gemmatimonadaceae.Gemmatirosa.Gemmatirosa_kalamazoonesis	4.58868	IL	4.29643	0.036904
Bacteria.Bacillota.Bacilli.Bacillales.Bacillaceae.Bacillus	4.54537	IL	4.22833	0.0495346
Bacteria.Bacillota.Bacilli.Staphylococcales.Staphylococcaceae.Staphylococcus.uncultured_bacterium	4.62182	IL	4.31205	0.0495346
Bacteria.Pseudomonadota.Alphaproteobacteria.Sphingomonadales.Sphingomonadaceae	5.32881	IL	5.02902	0.0495346
Bacteria.Actinomycetota.Actinobacteria.Propionibacteriales.Propionibacteriaceae.Cutibacterium	4.09543	IL	3.77049	0.0495346
Bacteria.Pseudomonadota.Gammaproteobacteria.Burkholderiales.Burkholderiaceae.Burkholderia_Caballeronia_Paraburkholderia.uncultured_bacterium	1.84442	HL	5.52566	0.036904
Bacteria.Deinococcota.Deinococci	4.33922	IL	4.055	0.0463016
Bacteria.Actinomycetota.Actinobacteria.Mycobacteriales	5.30492	IL	5.01569	0.0495346
Bacteria.Pseudomonadota.Gammaproteobacteria.Pseudomonadales	6.56292	IL	6.31198	0.0495346
Bacteria.Bacillota.Clostridia.Oscillospirales.Butyricicoccaceae.Agathobaculum.uncultured_bacterium	2.68691	HL	4.16355	0.036904
Bacteria.Actinomycetota.Coriobacteriia.Coriobacteriales.Atopobiaceae.Olsenella	4.15531	IL	3.84589	0.0495346
Bacteria.Bacteroidota.Bacteroidia.Chitinophagales.Chitinophagaceae	4.72264	IL	4.43215	0.0495346
Bacteria.Pseudomonadota.Alphaproteobacteria.Hyphomicrobiales.Beijerinckiaceae.Methylobacterium	5.06122	IL	4.7354	0.0495346
Bacteria.Actinomycetota.Actinobacteria.Propionibacteriales.Propionibacteriaceae.Cutibacterium.uncultured_bacterium	4.09543	IL	3.74643	0.0495346
Bacteria.Patescibacteria.Saccharimonadia.Saccharimonadales.Saccharimonadaceae.TM7a	4.00664	IL	3.71875	0.036904
Bacteria.Pseudomonadota.Alphaproteobacteria.Rhodospirillales.Magnetospiraceae.Magnetospira.uncultured_bacterium	4.87613	IL	4.60697	0.036904
Bacteria.Myxococcota	4.55139	IL	4.25221	0.036904
Bacteria.Bacillota.Clostridia.Lachnospirales.Lachnospiraceae.Lachnoclostridium.uncultured_bacterium	4.6167	IL	4.30408	0.036904
Bacteria.Bacteroidota.Bacteroidia	5.69871	IL	5.39887	0.0495346
Bacteria.Actinomycetota.Rubrobacteria.Rubrobacterales.Rubrobacteriaceae	4.23908	IL	3.92413	0.036904
Bacteria.Bacillota.Clostridia.Peptostreptococcales_Tissierellales	4.62021	IL	4.32934	0.0495346
Bacteria.Bacteroidota.Bacteroidia.Sphingobacteriales	5.51221	IL	5.19908	0.0495346
Bacteria.Bacillota.Clostridia.Lachnospirales.Lachnospiraceae.Mediterraneibacter	4.45589	IL	4.09352	0.0495346
Bacteria.Pseudomonadota.Alphaproteobacteria.Acetobacterales.Acetobacteraceae.Belnapia	3.90179	IL	3.59621	0.036904
Bacteria.Pseudomonadota.Gammaproteobacteria.Thiohalorhabdales.Thiohalorhabdaceae	3.44952	IL	3.14023	0.036904
Bacteria.Bacillota.Clostridia.Lachnospirales.Lachnospiraceae.Blautia	4.28378	IL	3.95342	0.0495346
Bacteria.Fusobacteriota.Fusobacteriia	2.44137	HL	4.77251	0.036904
Bacteria.Actinomycetota.Rubrobacteria	4.23908	IL	3.95545	0.036904
Bacteria.Bacillota.Clostridia.Oscillospirales.Oscillospiraceae	4.06061	IL	3.64621	0.0495346
Bacteria.Bacillota.Clostridia.Oscillospirales.Butyricicoccaceae.Agathobaculum	2.68691	HL	5.30352	0.036904
Bacteria.Actinomycetota.Rubrobacteria.Rubrobacterales	4.23908	IL	3.96005	0.036904
Bacteria.Pseudomonadota.Gammaproteobacteria.Pseudomonadales.Moraxellaceae.Acinetobacter	5.59876	IL	5.29165	0.0495346
Bacteria.Actinomycetota.Actinobacteria.Frankiales.Frankiaceae.Jatrophihabitans.uncultured_bacterium	3.5612	IL	3.31961	0.036904
Bacteria.Bacteroidota.Bacteroidia.Chitinophagales.Chitinophagaceae.Rurimicrobium.uncultured_bacterium	3.41679	IL	3.13342	0.036904
Bacteria.Bacillota.Clostridia.Peptostreptococcales_Tissierellales.Family_XI.Peptoniphilus	2.8821	HL	3.68195	0.0463016
Bacteria.Pseudomonadota.Gammaproteobacteria.Burkholderiales.Oxalobacteraceae.Massilia.uncultured_bacterium	4.74953	IL	4.44393	0.0495346
Bacteria.Pseudomonadota.Alphaproteobacteria.Defluviicoccales	3.43783	IL	3.16452	0.036904
Bacteria.Deinococcota	4.33922	IL	4.06046	0.0463016
Bacteria.Pseudomonadota.Alphaproteobacteria.Hyphomicrobiales.Beijerinckiaceae.Methylorubrum	4.03713	IL	3.74862	0.036904
Bacteria.Actinomycetota.Thermoleophilia.Gaiellales.Gaiellaceae.Gaiella.uncultured_actinobacterium	3.70787	IL	3.44668	0.036904
Bacteria.Chloroflexota.Anaerolineae.Thermoflexales.Thermoflexaceae.Thermoflexus.uncultured_bacterium	4.23287	IL	3.93046	0.036904
Bacteria.Patescibacteria	4.00664	IL	3.71383	0.036904
Bacteria.Pseudomonadota.Alphaproteobacteria.Sphingomonadales.Sphingomonadaceae.Novosphingobium	4.73271	IL	4.40511	0.0495346
Bacteria.Chloroflexota.Chloroflexia.Thermomicrobiales	4.33376	IL	4.04561	0.036904
Bacteria.Chloroflexota.Anaerolineae.Thermoflexales	4.23287	IL	3.92283	0.036904
Bacteria.Fusobacteriota.Fusobacteriia.Fusobacteriales.Leptotrichiaceae.Leptotrichia	2.44137	HL	4.75786	0.036904
Bacteria.Deinococcota.Deinococci.Thermales.Thermaceae	4.33922	IL	4.05732	0.036904
Bacteria.Gemmatimonadota.Gemmatimonadia	4.96557	IL	4.65714	0.036904
Bacteria.Actinomycetota.Actinobacteria.Frankiales.Frankiaceae.Jatrophihabitans	3.5612	IL	3.30411	0.036904
Bacteria.Bacillota.Clostridia.Oscillospirales.Ruminococcaceae.Faecalibacterium.uncultured_bacterium	3.80666	IL	3.73503	0.0495346
Bacteria.Fusobacteriota.Fusobacteriia.Fusobacteriales.Leptotrichiaceae.Leptotrichia.uncultured_bacterium	2.44137	HL	4.43458	0.036904
Bacteria.Actinomycetota.Actinobacteria.Micrococcales.Cellulomonadaceae	4.55707	IL	4.30029	0.036904
Bacteria.Actinomycetota.Actinobacteria.Propionibacteriales.Nocardioidaceae.Nocardioides	4.42257	IL	4.1125	0.036904
Bacteria.Bacillota.Bacilli.Bacillales	5.26002	IL	4.95954	0.0495346
Bacteria.Pseudomonadota.Gammaproteobacteria.Burkholderiales.Comamonadaceae.Delftia	4.39239	IL	4.07521	0.0495346
Bacteria.Patescibacteria.Saccharimonadia.Saccharimonadales.Saccharimonadaceae	4.00664	IL	3.70956	0.036904
Bacteria.Actinomycetota.Acidimicrobiia.Microtrichales.Ilumatobacteraceae	4.60777	IL	4.3166	0.036904
Bacteria.Bacteroidota.Bacteroidia.Sphingobacteriales.Sphingobacteriaceae	5.51221	IL	5.2222	0.0495346
Bacteria.Bacillota.Clostridia.Lachnospirales	5.48668	IL	5.199	0.0495346
Bacteria.Chloroflexota.Anaerolineae.Thermoflexales.Thermoflexaceae	4.23287	IL	3.90668	0.036904
Bacteria.Chloroflexota.Anaerolineae	5.16953	IL	4.87274	0.036904
Bacteria.Actinomycetota.Acidimicrobiia.Acidimicrobiales.Acidimicrobiaceae.Acidiferrimicrobium.uncultured_bacterium	4.44031	IL	4.16953	0.036904
Bacteria.Fusobacteriota.Fusobacteriia.Fusobacteriales	2.44137	HL	4.50421	0.036904
Bacteria.Spirochaetota.Spirochaetia.Spirochaetales.Spirochaetaceae.Treponema	2.36301	HL	4.60394	0.036904
Bacteria.Pseudomonadota.Gammaproteobacteria.Lysobacterales.Lysobacteraceae.Xanthomonas	4.36505	IL	4.06309	0.0463016
Bacteria.Bacteroidota.Bacteroidia.Flavobacteriales.Weeksellaceae.Cloacibacterium	4.46854	IL	4.14376	0.036904
Bacteria.Pseudomonadota.Alphaproteobacteria.Acetobacterales.Acetobacteraceae	4.17272	IL	3.9218	0.036904
Bacteria.Bacteroidota	5.69871	IL	5.39316	0.0495346
Bacteria.Nitrospirota.Nitrospiria	4.6102	IL	4.30969	0.036904
Bacteria.Bacillota.Bacilli.Lactobacillales.Aerococcaceae.Aerococcus	4.20429	IL	3.90025	0.036904
Bacteria.Gemmatimonadota	4.96623	IL	4.62162	0.036904
Bacteria.Pseudomonadota.Alphaproteobacteria.Hyphomicrobiales.Rhizobiaceae.Phyllobacterium	4.70713	IL	4.41082	0.0495346
Bacteria.Actinomycetota.Acidimicrobiia	5.12764	IL	4.84344	0.0463016
Bacteria.Bacillota.Clostridia.Lachnospirales.Lachnospiraceae.Lachnospiraceae_FE2018_group	2.60007	HL	4.46514	0.036904
Bacteria.Chlamydiota.Chlamydiia	4.10045	IL	3.82373	0.036904
Bacteria.Nitrospirota.Nitrospiria.Nitrospirales.Nitrospiraceae.Nitrospira	4.6102	IL	4.31904	0.036904
Bacteria.Actinomycetota.Acidimicrobiia.Microtrichales.Ilumatobacteraceae.Desertimonas	4.56526	IL	4.25703	0.036904
Bacteria.Actinomycetota.Actinobacteria.Kitasatosporales	3.85301	IL	3.52676	0.0495346
Bacteria.Actinomycetota.Coriobacteriia.Coriobacteriales	4.54229	IL	4.23335	0.0495346
Bacteria.Bdellovibrionota.Bacteriovoracia.Bacteriovoracales	3.54066	IL	3.24047	0.036904
Bacteria.Bacillota.Clostridia.Oscillospirales.Oscillospiraceae.Intestinimonas	3.69937	IL	3.39506	0.0495346
Bacteria.Bacteroidota.Bacteroidia.Flavobacteriales.Weeksellaceae	4.89584	IL	4.62311	0.0495346
Bacteria.Bacteroidota.Bacteroidia.Bacteroidales.Bacteroidaceae.Bacteroides.uncultured_Bacteroidales_bacterium	1.95935	HL	4.5444	0.036904
Bacteria.Bacillota.Clostridia.Lachnospirales.Lachnospiraceae.Lachnospiraceae_FE2018_group.uncultured_bacterium	2.60007	HL	4.30068	0.036904
Bacteria.Actinomycetota.Thermoleophilia	5.3442	IL	5.03285	0.0495346
Bacteria.Cyanobacteriota.Cyanobacteriia.Eurycoccales.Leptococcaceae	3.40527	HL	2.86144	0.0495346
Bacteria.Actinomycetota.Thermoleophilia.Gaiellales.Gaiellaceae.Gaiella.uncultured_bacterium	4.90552	IL	4.59849	0.0495346
Bacteria.Pseudomonadota.Gammaproteobacteria.Pseudomonadales.Halomonadaceae	4.06432	HL	3.69242	0.0495346
Bacteria.Bacillota.Bacilli.Lactobacillales	5.53449	IL	5.25093	0.0495346
Bacteria.Pseudomonadota.Alphaproteobacteria.Sphingomonadales.Sphingomonadaceae.Sphingomonas.uncultured_bacterium	4.69517	IL	4.36877	0.0495346
Bacteria.Patescibacteria.Saccharimonadia.Saccharimonadales	4.00664	IL	3.70454	0.036904
Bacteria.Bacteroidota.Bacteroidia.Chitinophagales.Chitinophagaceae.Rurimicrobium	3.41679	IL	3.52695	0.036904
Bacteria.Deinococcota.Deinococci.Thermales	4.33922	IL	4.02297	0.036904
Bacteria.Pseudomonadota.Alphaproteobacteria.Caulobacterales.Caulobacteraceae	5.18699	IL	4.90907	0.0495346
Bacteria.Bacillota.Bacilli.Lactobacillales.Lactobacillaceae.Limosilactobacillus	5.38665	IL	5.10203	0.0495346
Bacteria.Actinomycetota.Coriobacteriia.Coriobacteriales.Coriobacteriaceae.Collinsella	4.08062	IL	3.75378	0.0495346
Bacteria.Pseudomonadota.Gammaproteobacteria.Burkholderiales.Alcaligenaceae.Achromobacter	4.9565	IL	4.62485	0.0495346
Bacteria.Bacillota.Clostridia.Peptostreptococcales_Tissierellales.Anaerovoracaceae.Family_XIII_AD3011_group.uncultured_bacterium	4.39834	IL	4.10535	0.036904
Bacteria.Gemmatimonadota.Gemmatimonadia.Gemmatimonadales.Gemmatimonadaceae.Gemmatimonas.uncultured_bacterium	4.66174	IL	4.37679	0.036904
Bacteria.Fusobacteriota	2.44137	HL	4.57749	0.036904
Bacteria.Bacteroidota.Bacteroidia.Bacteroidales.Rikenellaceae.Alistipes.uncultured_bacterium	3.02653	HL	4.06444	0.036904
Bacteria.Actinomycetota.Actinobacteria.Mycobacteriales.Corynebacteriaceae	4.69777	IL	4.37612	0.0495346
Bacteria.Bacteroidota.Bacteroidia.Bacteroidales.Barnesiellaceae.Barnesiella	2.26038	HL	4.48886	0.036904
Bacteria.Pseudomonadota.Gammaproteobacteria.Pseudomonadales.Pseudomonadaceae	4.53538	IL	4.16094	0.0495346
Bacteria.Acidobacteriota.Thermoanaerobaculia.Thermoanaerobaculales.Thermoanaerobaculaceae	4.21419	IL	3.92366	0.036904
Bacteria.Bdellovibrionota.Bacteriovoracia	3.54066	IL	3.24226	0.036904
Bacteria.Bacillota.Clostridia.Peptostreptococcales_Tissierellales.Anaerovoracaceae	4.47145	IL	4.16134	0.0495346
Bacteria.Pseudomonadota.Alphaproteobacteria.Hyphomicrobiales.Hyphomicrobiaceae	3.90401	IL	3.59466	0.036904
Bacteria.Bacillota.Clostridia	5.64599	IL	5.34489	0.0495346
Bacteria.Actinomycetota.Actinobacteria.Micrococcales.Microbacteriaceae	4.96636	IL	4.65572	0.0495346
Bacteria.Deinococcota.Deinococci.Thermales.Thermaceae.Meiothermus	4.33922	IL	4.02058	0.036904
Bacteria.Actinomycetota.Thermoleophilia.Solirubrobacterales.Solirubrobacteraceae.Solirubrobacter.uncultured_bacterium	4.76152	IL	4.47374	0.0495346
Bacteria.Actinomycetota.Actinobacteria.Micrococcales.Cellulomonadaceae.Cellulomonas	4.55707	IL	4.29045	0.036904
Bacteria.Gemmatimonadota.Gemmatimonadia.Gemmatimonadales.Gemmatimonadaceae.Gemmatirosa	4.58868	IL	4.30403	0.036904
Bacteria.Bacillota.Clostridia.Peptostreptococcales_Tissierellales.Family_XI.Peptoniphilus.uncultured_bacterium	2.8821	HL	3.80818	0.0463016
Bacteria.Nitrospirota.Nitrospiria.Nitrospirales.Nitrospiraceae	4.6102	IL	4.33533	0.036904
Bacteria.Spirochaetota.Spirochaetia	2.36301	HL	4.59653	0.036904
Bacteria.Pseudomonadota.Gammaproteobacteria.Burkholderiales.Oxalobacteraceae.Herbaspirillum.Herbaspirillum_huttiense	3.64547	IL	3.34725	0.0495346
Bacteria.Actinomycetota	5.98643	IL	5.70159	0.0495346
Bacteria.Actinomycetota.Actinobacteria.Kitasatosporales.Streptomycetaceae.Kitasatospora	2.26038	HL	4.91406	0.036904
Bacteria.Bacteroidota.Bacteroidia.Flavobacteriales.Weeksellaceae.Cloacibacterium.uncultured_bacterium	4.46854	IL	4.16873	0.036904
Bacteria.Actinomycetota.Rubrobacteria.Rubrobacterales.Rubrobacteriaceae.Rubrobacter.uncultured_bacterium	4.18302	IL	3.92095	0.036904
Bacteria.Actinomycetota.Acidimicrobiia.Acidimicrobiales.Acidimicrobiaceae	4.78185	IL	4.47438	0.036904
Bacteria.Bacteroidota.Bacteroidia.Sphingobacteriales.Sphingobacteriaceae.Mucilaginibacter	4.52902	IL	4.24656	0.036904
Bacteria.Bacillota.Clostridia.Christensenellales.Christensenellaceae.Christensenellaceae_R_7_group	2.80865	HL	4.08467	0.036904
Bacteria.Pseudomonadota.Alphaproteobacteria.Acetobacterales	4.65507	IL	4.35904	0.0463016
Bacteria.Pseudomonadota.Gammaproteobacteria.Burkholderiales.Oxalobacteraceae	4.20154	IL	3.92523	0.036904
Bacteria.Bacillota.Clostridia.Peptostreptococcales_Tissierellales.Anaerovoracaceae.Family_XIII_UCG_001.uncultured_bacterium	2.86234	HL	3.69097	0.036904
Bacteria.Pseudomonadota.Alphaproteobacteria.Hyphomicrobiales.Xanthobacteraceae	4.98158	IL	4.70348	0.0495346
Bacteria.Bacillota.Bacilli.Lactobacillales.Carnobacteriaceae.Atopostipes.uncultured_bacterium	2.20671	HL	4.62143	0.036904
Bacteria.Actinomycetota.Thermoleophilia.Solirubrobacterales.Solirubrobacteraceae	3.88325	IL	3.57672	0.036904
Bacteria.Actinomycetota.Actinobacteria.Mycobacteriales.Mycobacteriaceae	5.10211	IL	4.81462	0.0495346
Bacteria.Bacteroidota.Bacteroidia.Flavobacteriales.Flavobacteriaceae	3.29898	IL	3.05668	0.0495346
Bacteria.Bacillota.Clostridia.Lachnospirales.Lachnospiraceae.Mediterraneibacter.uncultured_bacterium	4.45589	IL	4.12752	0.0495346
Bacteria.Pseudomonadota.Alphaproteobacteria.Acetobacterales.Acetobacteraceae.Acidisoma	4.20231	IL	3.86982	0.036904
Bacteria.Thermodesulfobacteriota.Desulfobaccia.Desulfobaccales.Desulfobaccaceae.Desulfobacca	4.08412	IL	3.80662	0.036904
Bacteria.Bacillota.Clostridia.Oscillospirales.Ruminococcaceae.Faecalibacterium.uncultured_organism	4.30085	IL	3.99079	0.0495346
Bacteria.Cyanobacteriota.Cyanobacteriia.Eurycoccales.Leptococcaceae.Leptococcus_JA_3_3Ab.Synechococcus_sp_JA_3_3Ab	3.40527	HL	2.82548	0.0495346
Bacteria.Pseudomonadota.Alphaproteobacteria.Sphingomonadales.Sphingomonadaceae.Sphingomonas	4.82584	IL	4.53083	0.0495346
Bacteria.Pseudomonadota.Gammaproteobacteria.Steroidobacterales.Steroidobacteraceae	4.44145	IL	4.15454	0.036904
Bacteria.Pseudomonadota.Gammaproteobacteria.Burkholderiales.Alcaligenaceae	5.05305	IL	4.76212	0.0495346
Bacteria.Actinomycetota.Coriobacteriia	4.54229	IL	4.23492	0.0495346
Bacteria.Actinomycetota.Actinobacteria.Propionibacteriales	4.78796	IL	4.47428	0.0495346
Bacteria.Pseudomonadota.Gammaproteobacteria.Burkholderiales.Oxalobacteraceae.Massilia	4.74953	IL	4.44909	0.0495346
Bacteria.Bacillota.Bacilli.Staphylococcales	4.62182	IL	4.3204	0.0495346
Bacteria.Bacteroidota.Bacteroidia.Flavobacteriales	4.90669	IL	4.61822	0.0495346
Bacteria.Actinomycetota.Thermoleophilia.Solirubrobacterales.Solirubrobacteraceae.Solirubrobacter	4.78509	IL	4.5068	0.0495346
Bacteria.Actinomycetota.Thermoleophilia.Solirubrobacterales.Solirubrobacteraceae.Baekduia	4.40739	IL	4.08778	0.036904
Bacteria.Pseudomonadota.Gammaproteobacteria.Burkholderiales	7.29704	IL	7.00109	0.0495346
Bacteria.Chlamydiota	4.10045	IL	3.80361	0.036904
Bacteria.Pseudomonadota.Alphaproteobacteria.Rhodospirillales	4.99709	IL	4.71123	0.0495346
Bacteria.Bacillota.Clostridia.Lachnospirales.Lachnospiraceae.Blautia.uncultured_bacterium	4.28378	IL	3.96023	0.0495346
Bacteria.Pseudomonadota.Gammaproteobacteria.Lysobacterales.Lysobacteraceae.Stenotrophomonas	5.06296	IL	4.77662	0.0495346
Bacteria.Pseudomonadota.Alphaproteobacteria.Hyphomicrobiales.Hyphomicrobiaceae.Pedomicrobium.uncultured_bacterium	3.56291	IL	3.25236	0.036904
Bacteria.Bacillota.Bacilli.Lactobacillales.Lactobacillaceae.Weissella.Weissella_paramesenteroides	4.52134	IL	4.25009	0.036904
Bacteria.Pseudomonadota.Gammaproteobacteria.Lysobacterales.Rhodanobacteraceae.Frateuria.Frateuria_aurantia	5.0604	IL	4.7696	0.036904
Bacteria.Chloroflexota	5.2553	IL	4.93392	0.036904
Bacteria.Bacillota.Bacilli.Lactobacillales.Aerococcaceae.Aerococcus.uncultured_bacterium	4.20429	IL	3.87793	0.036904
Bacteria.Bacillota.Bacilli.Bacillales.Bacillaceae	5.26002	IL	4.96136	0.0495346
Bacteria.Pseudomonadota.Gammaproteobacteria.Burkholderiales.Alcaligenaceae.Alcaligenes	4.35266	IL	4.04838	0.0495346
Bacteria.Bacillota.Bacilli.Staphylococcales.Staphylococcaceae	4.62182	IL	4.31833	0.0495346
Bacteria.Chloroflexota.Anaerolineae.Thermoflexales.Thermoflexaceae.Thermoflexus	4.23287	IL	3.88666	0.036904
Bacteria.Acidobacteriota.Thermoanaerobaculia	4.21419	IL	3.92313	0.036904
Bacteria.Actinomycetota.Actinobacteria.Kitasatosporales.Streptomycetaceae.Kitasatospora.Kitasatospora_sp_MMS16_BH015	2.26038	HL	5.12224	0.036904
Bacteria.Pseudomonadota.Alphaproteobacteria.Hyphomicrobiales.Xanthobacteraceae.Bradyrhizobium	4.6775	IL	4.36575	0.0495346
Bacteria.Entotheonellaeota.Entotheonellia.Entotheonellales	4.74757	IL	4.46039	0.036904
Bacteria.Pseudomonadota.Gammaproteobacteria.Salinisphaerales.Nevskiaceae	4.57209	IL	4.23366	0.036904
Bacteria.Bacillota.Bacilli.Bacillales.Bacillaceae.Bacillus.Bacillus_cereus	4.38335	IL	4.06329	0.0495346
Bacteria.Gemmatimonadota.Gemmatimonadia.Gemmatimonadales.Gemmatimonadaceae	4.96557	IL	4.6861	0.036904
Bacteria.Bacillota.Clostridia.Oscillospirales.Butyricicoccaceae	2.68691	HL	4.09889	0.036904
Bacteria.Acidobacteriota.Thermoanaerobaculia.Thermoanaerobaculales.Thermoanaerobaculaceae.Subgroup_10.uncultured_bacterium	4.21419	IL	3.94389	0.036904
Bacteria.Chloroflexota.Chloroflexia.Thermomicrobiales.Thermomicrobiaceae.Thermomicrobium.uncultured_bacterium	4.01377	IL	3.70744	0.036904
Bacteria.Spirochaetota.Spirochaetia.Spirochaetales.Spirochaetaceae	2.36301	HL	4.32599	0.036904
Bacteria.Actinomycetota.Actinobacteria.Frankiales.Sporichthyaceae.Sporichthya	4.09101	IL	3.80323	0.036904
Bacteria.Bdellovibrionota.Bacteriovoracia.Bacteriovoracales.Bacteriovoracaceae	3.54066	IL	3.25166	0.036904
Bacteria.Bacteroidota.Bacteroidia.Flavobacteriales.Flavobacteriaceae.Flavobacterium	3.29898	IL	2.99915	0.0495346
Bacteria.Bacillota.Clostridia.Peptostreptococcales_Tissierellales.Anaerovoracaceae.Family_XIII_UCG_001	2.86234	HL	3.74474	0.036904
Bacteria.Actinomycetota.Actinobacteria.Kineosporiales	4.65622	IL	4.35112	0.0495346
Bacteria.Actinomycetota.Coriobacteriia.Coriobacteriales.Atopobiaceae	4.15531	IL	3.8402	0.0495346
Bacteria.Cyanobacteriota.Cyanobacteriia.Eurycoccales	3.40527	HL	3.06865	0.0495346
Bacteria.Bacillota.Clostridia.Lachnospirales.Lachnospiraceae._Eubacterium__ventriosum_group.uncultured_bacterium	4.01092	IL	3.71704	0.036904
Bacteria.Pseudomonadota.Alphaproteobacteria.Caulobacterales	5.18832	IL	4.87394	0.0495346
Bacteria.Pseudomonadota.Alphaproteobacteria.Sphingomonadales	5.32881	IL	5.05167	0.0495346
Bacteria.Bacillota.Clostridia.Peptostreptococcales_Tissierellales.Anaerovoracaceae.Family_XIII_AD3011_group	4.39834	IL	4.13324	0.036904
Bacteria.Pseudomonadota.Alphaproteobacteria.Rhodobacterales.Paracoccaceae.Paracoccus	5.07027	IL	4.70884	0.036904
Bacteria.Pseudomonadota.Alphaproteobacteria.Acetobacterales.Acetobacteraceae.Belnapia.uncultured_bacterium	3.90179	IL	3.57172	0.036904
Bacteria.Actinomycetota.Actinobacteria.Pseudonocardiales.Pseudonocardiaceae	4.19883	IL	3.9224	0.036904
Bacteria.Nitrospirota.Nitrospiria.Nitrospirales	4.6102	IL	4.32778	0.036904
Bacteria.Pseudomonadota.Gammaproteobacteria.Pseudomonadales.Halomonadaceae.Halomonas	3.93366	HL	3.64023	0.0495346
Bacteria.Bacillota.Clostridia.Oscillospirales.Oscillospiraceae.Colidextribacter.uncultured_bacterium	2.98142	HL	3.96707	0.036904
Bacteria.Chloroflexota.Chloroflexia	4.43264	IL	4.1066	0.036904
Bacteria.Bacteroidota.Bacteroidia.Sphingobacteriales.Sphingobacteriaceae.Mucilaginibacter.uncultured_bacterium	5.44701	IL	5.1538	0.036904
Bacteria.Bacteroidota.Bacteroidia.Bacteroidales.Barnesiellaceae.Barnesiella.Barnesiella_viscericola_DSM_18177	2.26038	HL	4.75785	0.036904
Bacteria.Pseudomonadota.Alphaproteobacteria.Rhodobacterales	5.17196	IL	4.86429	0.0495346
Bacteria.Pseudomonadota.Gammaproteobacteria.Thiohalorhabdales.Thiohalorhabdaceae.Thiohalorhabdus	3.44952	IL	3.14079	0.036904
Bacteria.Actinomycetota.Coriobacteriia.Coriobacteriales.Coriobacteriaceae	4.20434	IL	3.88905	0.0495346
Bacteria.Actinomycetota.Acidimicrobiia.Acidimicrobiales	4.78185	IL	4.48923	0.036904
Bacteria.Pseudomonadota	7.41505	IL	7.09887	0.0495346
Bacteria.Chloroflexota.Anaerolineae.Ardenticatenales.Ardenticatenaceae.Ardenticatena	5.11612	IL	4.85556	0.036904
Bacteria.Actinomycetota.Thermoleophilia.Gaiellales.Gaiellaceae	5.08513	IL	4.75106	0.0495346
Bacteria.Patescibacteria.Saccharimonadia.Saccharimonadales.Saccharimonadaceae.TM7a.uncultured_bacterium	4.00664	IL	3.72489	0.036904
Bacteria.Pseudomonadota.Alphaproteobacteria.Hyphomicrobiales.Beijerinckiaceae.Methylobacterium.Methylobacterium_aquaticum	4.70824	IL	4.3793	0.0495346
Bacteria.Pseudomonadota.Gammaproteobacteria.Pseudomonadales.Moraxellaceae.Alkanindiges	6.27	IL	5.99543	0.0495346
Bacteria.Pseudomonadota.Gammaproteobacteria.Pseudomonadales.Moraxellaceae.Acinetobacter.Acinetobacter_baumannii	5.39307	IL	5.0901	0.0495346
Bacteria.Actinomycetota.Actinobacteria.Kineosporiales.Kineosporiaceae.Kineosporia.Kineosporia_babensis	4.63702	IL	4.33764	0.0463016
Bacteria.Bacillota.Bacilli.Staphylococcales.Staphylococcaceae.Staphylococcus	4.62182	IL	4.29842	0.0495346
Bacteria.Bacillota.Bacilli.Lactobacillales.Lactobacillaceae.Weissella	4.52134	IL	4.23591	0.036904
Bacteria.Pseudomonadota.Alphaproteobacteria.Caulobacterales.Caulobacteraceae.Caulobacter.uncultured_Caulobacter_sp	4.08242	IL	3.79101	0.036904
Bacteria.Actinomycetota.Thermoleophilia.Gaiellales	5.08513	IL	4.80339	0.0495346
Bacteria.Actinomycetota.Actinobacteria.Pseudonocardiales	4.19883	IL	3.92027	0.036904
Bacteria.Actinomycetota.Actinobacteria	4.39191	IL	4.10059	0.036904
Bacteria.Pseudomonadota.Alphaproteobacteria.Hyphomicrobiales	3.98566	IL	3.65518	0.036904
Bacteria.Pseudomonadota.Gammaproteobacteria.Burkholderiales.Burkholderiaceae.Burkholderia_Caballeronia_Paraburkholderia.Burkholderia_plantarii	3.97399	IL	3.6949	0.0463016
Bacteria.Bacillota.Bacilli.Lactobacillales.Aerococcaceae	4.20429	IL	3.85731	0.036904
Bacteria.Acidobacteriota.Acidobacteriae	4.64771	IL	4.33072	0.0463016
Bacteria.Chloroflexota.Anaerolineae.Ardenticatenales	5.11612	IL	4.849	0.036904
Bacteria.Pseudomonadota.Gammaproteobacteria.Burkholderiales.Oxalobacteraceae.Herbaspirillum.Herbaspirillum_seropedicae	4.48688	IL	4.20609	0.0495346
Bacteria.Pseudomonadota.Gammaproteobacteria.Lysobacterales.Rhodanobacteraceae.Frateuria	5.0604	IL	4.76949	0.036904
Bacteria.Pseudomonadota.Gammaproteobacteria.Thiohalorhabdales	3.44952	IL	3.16584	0.036904
Bacteria.Actinomycetota.Actinobacteria.Frankiales.Sporichthyaceae	4.09101	IL	3.81446	0.036904
Bacteria.Actinomycetota.Actinobacteria.Frankiales	4.38218	IL	4.05502	0.0463016
Bacteria.Bacillota	6.00645	IL	5.71233	0.0495346
Bacteria.Actinomycetota.Thermoleophilia.Solirubrobacterales	4.98137	IL	4.7032	0.0495346
Bacteria.Pseudomonadota.Gammaproteobacteria.Thiohalorhabdales.Thiohalorhabdaceae.Thiohalorhabdus.Thiohalorhabdus_denitrificans	3.44952	IL	3.12223	0.036904
Bacteria.Fusobacteriota.Fusobacteriia.Fusobacteriales.Leptotrichiaceae	2.44137	HL	4.36785	0.036904
Bacteria.Pseudomonadota.Alphaproteobacteria.Defluviicoccales.Defluviicoccaceae	3.43783	IL	3.15765	0.036904
Bacteria.Pseudomonadota.Alphaproteobacteria.Caulobacterales.Caulobacteraceae.Brevundimonas	4.3561	IL	4.07706	0.0495346
Bacteria.Bacillota.Clostridia.Oscillospirales.Oscillospiraceae.Colidextribacter	2.98142	HL	3.90889	0.036904
Bacteria.Pseudomonadota.Alphaproteobacteria.Hyphomicrobiales.Rhizobiaceae.Candidatus_Liberibacter.Candidatus_Liberibacter_sp__ex_Acizzia_solanicola_	2.58943	HL	4.22547	0.036904
Bacteria.Bacteroidota.Bacteroidia.Chitinophagales	4.74179	IL	4.44636	0.0495346
Bacteria.Nitrospirota.Nitrospiria.Nitrospirales.Nitrospiraceae.Nitrospira.uncultured_bacterium	4.6102	IL	4.34336	0.036904
Bacteria.Pseudomonadota.Alphaproteobacteria.Caulobacterales.Caulobacteraceae.Brevundimonas.Brevundimonas_diminuta	5.03138	IL	4.7634	0.0495346
Bacteria.Patescibacteria.Saccharimonadia	4.00664	IL	3.7298	0.036904
Bacteria.Thermodesulfobacteriota.Desulfobaccia.Desulfobaccales.Desulfobaccaceae	4.08412	IL	3.81044	0.036904
Bacteria.Pseudomonadota.Gammaproteobacteria.Burkholderiales.Alcaligenaceae.Alcaligenes.Alcaligenes_faecalis	4.35266	IL	4.03397	0.0495346
Bacteria.Bacillota.Bacilli.Bacillales.Bacillaceae.Priestia.Bacillus_megaterium	4.95125	IL	4.65519	0.0495346
Bacteria.Actinomycetota.Actinobacteria.Actinomycetales	3.85035	IL	3.51984	0.036904
Bacteria.Pseudomonadota.Gammaproteobacteria.Burkholderiales.Alcaligenaceae.Achromobacter.uncultured_bacterium	4.9565	IL	4.69746	0.0495346
Bacteria.Pseudomonadota.Gammaproteobacteria.Pseudomonadales.Pseudomonadaceae.Pseudomonas	4.43878	IL	4.06675	0.0495346
Bacteria.Entotheonellaeota.Entotheonellia.Entotheonellales.Entotheonellaceae	4.74757	IL	4.4564	0.036904
Bacteria.Acidobacteriota.Thermoanaerobaculia.Thermoanaerobaculales.Thermoanaerobaculaceae.Subgroup_10	4.21419	IL	3.95006	0.036904
Bacteria.Pseudomonadota.Gammaproteobacteria.Lysobacterales.Lysobacteraceae	5.16076	IL	4.8465	0.0495346
Bacteria.Bacteroidota.Bacteroidia.Flavobacteriales.Weeksellaceae.Chryseobacterium	4.4248	IL	4.1294	0.0463016
Bacteria.Actinomycetota.Actinobacteria.Propionibacteriales.Nocardioidaceae	4.68942	IL	4.41459	0.036904

## Sheet: Table S3
Table S3. Relative abundance of each genus in the epiphytic microbiota of mango leaves
Genus	HL-1	HL-2	HL-3	IL-1	IL-2	IL-3
A2	0	0	0	0.0124961	0	0.0156206
Abditibacterium	0.00939555	0	0.00315358	0.00312402	0.00937559	0.00624824
Ac37b	0.00313185	0	0	0.0312402	0.0187512	0.149958
Acetobacter	0	0	0	0	0.0187512	0
Acidibacter	0.0501096	0.00312842	0	0	0	0
Acidiferrimicrobium	0.0062637	0.00312842	0	0.0312402	0.0437527	0.0406136
Acidiphilium	0.0281867	0.0281558	0.0252286	0.0874727	0.434402	0.496735
Acidisphaera	0	0	0.00630716	0.0249922	0.0625039	0.0281171
Acinetobacter	8.46852	2.88753	12.5891	43.5926	33.1021	16.6016
Actinomycetospora	0.125274	0.181448	0.201829	0.565448	0.812551	0.640445
Actinoplanes	0.0876918	0.0469263	0.0409965	0.178069	0.290643	0.256178
Acutalibacter	0	0	0	0.0499844	0.0343771	0.0531101
Aeromicrobium	0.0062637	0.00312842	0.0157679	0.0374883	0.0250016	0.024993
Agathobaculum	0	0	0	0	0	0.00937236
Aggregatilinea	0.00313185	0.00938527	0.00315358	0	0	0
Akkermansia	0	0	0	0.0156201	0	0.00624824
Alistipes	0	0	0	0.534208	0.640665	0.443625
Aliterella	0.00313185	0.0281558	0.0567644	0	0	0.00624824
Alkalicoccobacillus	0.0281867	0	0.00315358	0	0	0
Alloprevotella	0	0	0	0.0999688	0.112507	0.0843513
Allorhizobium	0.400877	0.197091	0.447808	0.446735	0.912557	0.581087
Amantichitinum	0.0125274	0	0	0.0218682	0.0218764	0.0187447
Amedibacillus	0	0	0	0.00937207	0.015626	0.00312412
Amnibacterium	2.33949	0.982324	1.70293	1.34021	1.30946	2.15877
Anabaena BECID22	0.00313185	0	0.0220751	0	0.0031252	0
Anaerolinea	0	0.00625684	0	0	0	0
Anaerotruncus	0	0	0	0.0343643	0.0468779	0.0218688
Angelakisella	0	0	0	0.0124961	0.031252	0.0156206
Apibacter	0.00313185	0	0.0157679	0	0	0
Arenimonas	0.00313185	0.00312842	0.00315358	0	0	0
Armatimonas	0	0	0	0.00312402	0.0031252	0
Arthrospira PCC-7345	0.0062637	0.00312842	0.186061	0.00312402	0.0687543	0
Asaia	1.49076	0.0312842	0.0346894	0	0	0
ASF356	0	0	0	0.0187441	0.0218764	0.0124965
Aurantisolimonas	0.00313185	0.00312842	0.00315358	0.00312402	0.0031252	0.00312412
Aureimonas	1.00219	0.5944	1.29927	0.602937	1.41571	1.05595
Azotobacter	0.0187911	0.00625684	0	0	0	0
Bacillus	0.0062637	0.00312842	0.0283822	0.0656045	0.0875055	0.078103
Bacteroides	0	0	0	0.356139	0.462529	0.246806
Baekduia	0.00939555	0.0156421	0.00315358	0.00624805	0.0125008	0.00937236
Barnesiella	0	0	0	0	0.00937559	0
Bartonella	0.0720326	0	0.0504573	0	0	0
Bauldia	0.0062637	0.00625684	0.00315358	0	0	0
Bdellovibrio	0.0438459	0.0187705	0.0662252	0.0374883	0.121883	0.0406136
Belnapia	0.0250548	0.021899	0.0504573	0.0499844	0.0750047	0.131213
Bifidobacterium	0.00939555	0.00312842	0	0.106217	0.115632	0.128089
Bilophila	0	0	0	0	0.0031252	0.00312412
Blastocatella	0.0062637	0.0187705	0.059918	0.0687285	0.271892	0.0562342
Blautia	0	0	0	0.278038	0.456279	0.403012
Bosea	0	0.00312842	0.00630716	0	0.00625039	0.00624824
Brachybacterium	0.00313185	0.00625684	0.00630716	0.00312402	0	0
Bradyrhizobium	0.698403	0.344126	1.42542	0	0.0031252	0
Brevibacterium	0	0.00312842	0	0.00312402	0.0031252	0
Brevundimonas	0.00939555	0	0.0157679	0.00312402	0.0406275	0.00937236
Bryobacter	0.0563733	0.0312842	0.059918	0.0218682	0.0968811	0.0218688
Bryocella	0	0.00312842	0.0504573	0.0406123	0.0906307	0.0124965
Burkholderia-Caballeronia-Paraburkholderia	0.657689	0.369154	1.11006	1.20275	0.265642	0.431129
Butyribacter	0	0	0	0.00312402	0.0281268	0.0156206
Caedibacter	0.150329	0.100109	0.384737	0.315526	0.668792	0.927864
CAG-873	0	0	0	0.499844	0.771923	0.562342
Caldovatus	0.00313185	0.00312842	0.0283822	0.00312402	0.0031252	0.00624824
Candidatus Berkiella	0.00939555	0.00312842	0	0.00937207	0.00625039	0
Candidatus Cardinium	0.544942	0.0782105	0.245979	0.0593565	0.0437527	0.0968478
Candidatus Competibacter	0.0062637	0.00312842	0	0	0	0
Candidatus Jidaibacter	0.00313185	0.00312842	0.0157679	0.0249922	0.0187512	0.0905995
Candidatus Megaira	0	0	0	0	0	0.00624824
Candidatus Midichloria	0	0.00312842	0	0.00312402	0.0031252	0.00624824
Candidatus Nitrosoarchaeum	0.00939555	0	0	0	0	0
Candidatus Nucleicultrix	0.00939555	0.00938527	0.0157679	0.0187441	0	0.0437377
Candidatus Obscuribacter	0	0	0.00630716	0	0	0
Candidatus Ovatusbacter	0	0	0.00315358	0	0	0.00937236
Candidatus Saccharimonas	0.00939555	0	0.0189215	0.106217	0.0968811	0.0749789
Candidatus Soleaferrea	0	0	0	0	0.00937559	0
Candidatus Solibacter	0.0469778	0.0156421	0.0252286	0.00312402	0.00625039	0.00624824
Candidatus Tremblaya	0	0	0	0	0	0.00624824
Candidatus Trichorickettsia	0.021923	0.00625684	0.0189215	0.206186	0.118757	0.549845
Candidatus Uzinura	0.632634	0.0375411	0.163986	0	0.015626	0.0124965
Caulobacter	0.0062637	0.00312842	0.00315358	0.00624805	0.0250016	0.024993
Cellulomonas	0.00313185	0.00625684	0.0220751	0.00937207	0.0031252	0
Chitinophaga	0.0908237	0.021899	0.104068	0.00312402	0.0031252	0
Chlorogloea SAG 10.99	0	0	0	0	0.0218764	0
Christensenellaceae R-7 group	0	0	0	0.115589	0.175011	0.103096
Chroococcidiopsis PCC 7203	0.00313185	0.021899	0.059918	0.00312402	0	0
Chroococcidiopsis SAG 2023	0.0156593	0.0281558	0.0946074	0.0187441	0.0031252	0.00937236
Chryseobacterium	0.250548	0.175192	0.261747	0.0937207	0.184387	0.218688
Chthoniobacter	0	0	0.00315358	0.0124961	0.0875055	0.0374895
Clostridium	0	0	0	0.00624805	0.00625039	0.00624824
Cnuibacter	0.106483	0.125137	0.059918	0.0281162	0.0187512	0.0562342
Colidextribacter	0	0	0	0.265542	0.271892	0.206192
Comamonas	0	0	0.0315358	0	0.00625039	0
Corynebacterium	0	0	0.0126143	0	0	0
Coxiella	0	0	0.00315358	0	0.015626	0.0156206
Curtobacterium	0.933292	0.369154	0.753705	0.662293	0.281268	0.740417
Curvibacter	0.0469778	0.0125137	0.116682	0	0.0281268	0.00312412
Daejeonella	0.0469778	0.0563116	0.0189215	0.0312402	0	0.0124965
Dapisostemonum CCIBt 3536	0.00313185	0.0125137	0.0220751	0.00312402	0.0031252	0
Defluviicoccus	0.0187911	0.0125137	0.00946074	0	0	0
Dehalobacterium	0	0	0	0.00624805	0.0031252	0.0156206
Dehalogenimonas	0	0.00312842	0.0126143	0	0	0
Deinococcus	0.0062637	0.0156421	0.059918	0	0.00937559	0.00624824
Denitratisoma	0	0.00625684	0	0	0	0
Desulfitibacter	0.00313185	0	0.0189215	0.0124961	0.00937559	0.0187447
Desulfomonile	0.0125274	0.0344126	0.00315358	0	0	0
Desulfovibrio	0	0	0	0.231178	0.275017	0.206192
Devosia	0.0187911	0	0.0189215	0	0.0562535	0.0624824
Dietzia	0.00313185	0	0.0441501	0.0249922	0.0281268	0.0124965
Dongia	0.0375822	0	0.0189215	0.00624805	0.015626	0.0281171
Dyadobacter	0.0062637	0	0.00315358	0.00312402	0.0031252	0.00937236
Dysgonomonas	0	0	0.00946074	0	0	0
Edaphobacter	0.00313185	0.00938527	0.037843	0.0156201	0.031252	0
Edaphobaculum	0.00313185	0	0	0.00312402	0	0.00312412
Ellin6055	0.0501096	0.0125137	0.0567644	0.0593565	0.0968811	0.0593583
Ellin6067	0.0250548	0.0156421	0.00630716	0	0	0
Endobacter	0	0.0156421	0.00630716	0.199938	0.587537	0.827892
Enorma	0	0	0.00630716	0	0	0
Enterobacter	2.20169	0.0625684	0.0819931	0.137457	0.0031252	1.34337
Enterococcus	0.0407141	0	0	0.00624805	0.031252	0.0187447
Enterovirga	0.0062637	0	0.0126143	0.0187441	0.0656291	0.0406136
Erwinia	0.165988	0	0.00315358	0.00624805	0.0031252	0.162454
Erythrobacter	0.0125274	0.00625684	0.0252286	0	0	0
Escherichia-Shigella	0	0	0.00315358	0	0.00937559	0.0156206
Eubacterium oxidoreducens group	0	0	0	0.0437363	0.0500031	0.0843513
Eubacterium ruminantium group	0	0	0	0.00937207	0	0.0312412
Eubacterium ventriosum group	0	0	0	0	0	0.00624824
Eubacterium xylanophilum group	0	0	0	0.0437363	0.0250016	0.0531101
Faecalibaculum	0	0	0	0.106217	0.0906307	0.0468618
Faecalimonas	0	0	0	0.00624805	0.00937559	0.0156206
Ferruginibacter	0	0	0.00946074	0.00312402	0.0031252	0.00937236
Fimbriimonas	0.0313185	0.0312842	0.0220751	0.112465	0.153135	0.21244
Flavisolibacter	0.0062637	0	0	0	0	0
Flavobacterium	0.0125274	0.00938527	0.0189215	0	0.0031252	0
Flavonifractor	0	0	0	0.0124961	0.00937559	0.024993
Flexivirga	0	0	0.00630716	0	0	0
Frondihabitans	0.00313185	0	0.00315358	0.00312402	0.0031252	0.00624824
Gaiella	0.0250548	0.00312842	0.00630716	0	0	0
Gallionella	0.00313185	0.00625684	0.00630716	0	0	0
GCA-900066575	0	0	0	0.0249922	0.0125008	0.024993
Gemmatimonas	0.0407141	0.0156421	0.0126143	0	0	0
Geodermatophilus	0.0062637	0	0.00630716	0.00312402	0	0
Geomonas	0.0062637	0	0.00630716	0	0	0
Gilliamella	0.00939555	0.00312842	0.0157679	0	0	0
Glutamicibacter	0.00313185	0.00312842	0.00315358	0	0.0031252	0
Gordonia	0.00939555	0.0187705	0.0252286	0	0	0
GOUTA6	0	0.00938527	0.00630716	0	0	0
Granulicella	0.0125274	0.0281558	0.0441501	0.203062	0.409401	0.274923
Halomonas	0.0313185	0	0.0409965	0	0	0
Helicobacter	0	0	0	0.802874	0.790674	0.552969
Herbaspirillum	0.0469778	0.0187705	0.0883002	0.00312402	0	0.0156206
Hymenobacter	0.0876918	0.0782105	0.394197	0.306154	0.700044	0.465494
Hyphomicrobium	0.0125274	0.00625684	0	0	0	0
Ideonella	0.0532415	0.0250274	0.0441501	0.0593565	0.109382	0.256178
Ileibacterium	0	0.0125137	0	0	0	0
Ilumatobacter	0.0125274	0	0	0	0	0
Ilyomonas	0.0344504	0.0250274	0.0662252	0.0343643	0.0562535	0.0999719
Inquilinus	0	0.00312842	0	0	0.015626	0.00937236
Intrasporangium	0.0187911	0.0281558	0.0220751	0.00312402	0.00625039	0
Izhakiella	0	0	0	0.0249922	0.0656291	0.00937236
Jatrophihabitans	0.206702	0.162678	0.201829	0.106217	0.171886	0.0437377
Kineococcus	0.00939555	0.0187705	0.0662252	0.0781006	0.0875055	0.174951
Kineosporia	0.172252	0.0969811	0.0946074	1.17463	0.803175	1.72764
Klenkia	0.0876918	0.00938527	0.037843	0.0812246	0.168761	0.0687307
Kluyvera	1.18384	0.0969811	0.100915	2.53358	0.421901	1.65891
Kocuria	0.0062637	0	0	0	0	0
Kurthia	0	0	0.00630716	0	0	0
Labrys	0.0313185	0.00625684	0.0788395	0.0249922	0.0250016	0.0124965
Lachnoclostridium	0	0	0	0.0749766	0.0875055	0.078103
Lachnospira	0	0	0	0.00312402	0.031252	0.024993
Lachnospiraceae AC2044 group	0	0	0	0.0312402	0.0406275	0.0281171
Lachnospiraceae FCS020 group	0	0	0	0.00624805	0.0031252	0.0124965
Lachnospiraceae NC2004 group	0	0	0	0.0156201	0.015626	0.0281171
Lachnospiraceae NK4A136 group	0	0	0	0.734146	0.8063	0.687307
Lachnospiraceae UCG-006	0	0	0	0.0468604	0.0187512	0.0593583
Lachnospiraceae UCG-008	0	0	0	0.0218682	0.0781299	0.0499859
Lactobacillus	0.0125274	0	0.0283822	0.0468604	0.0812551	0.0812272
Lactococcus	0.216098	0.00625684	0.0126143	0.00312402	0	0.0281171
Larkinella	0.0062637	0.00312842	0.0157679	0.00312402	0.0406275	0.0499859
LD29	0.00939555	0.0125137	0.0536108	0.103093	0.796925	0.181199
Legionella	0.159724	0.0782105	0.217597	0.399875	0.537534	0.668562
Leptolyngbya EcFYyyy-00	0	0	0.00630716	0	0	0.00624824
Leptolyngbya PCC-6306	0	0	0.00630716	0	0	0
Leptospirillum	0.021923	0.0156421	0.00946074	0	0	0
Leptothrix	0.0062637	0	0.00630716	0.0656045	0.0218764	0.0874754
Lichenibacterium	0.476041	0.344126	0.693787	0.774758	1.82199	1.43085
Ligilactobacillus	0	0	0	0.449859	0.503156	0.346777
Limnobacter	0.00939555	0.00625684	0.00630716	0	0	0
Limosilactobacillus	0	0	0	0.421743	0.378149	0.378019
Longimicrobium	0.0125274	0	0	0	0	0
Luteibacter	1.1306	0.459878	0.870388	3.00843	1.00631	3.44278
Luteitalea	0.00313185	0.00938527	0.00946074	0	0	0
Lutispora	0	0.00312842	0.0189215	0	0.0031252	0.00937236
Lysobacter	0.00313185	0.00312842	0.00630716	0	0	0
Marmoricola	0.00939555	0	0.00946074	0.00937207	0.0281268	0.00937236
Marvinbryantia	0	0	0	0.0249922	0.00937559	0.0281171
Massilia	0.38835	0.112623	0.719016	0.237426	0.146884	0.46237
Meiothermus	0.062637	0.0281558	0.0914538	0	0	0
Melissococcus	0.472909	0	0	0	0	0
Melittangium	0	0.0187705	0	0	0	0.00624824
Mesorhizobium	2.80927	1.01987	5.06465	0.00937207	0.0187512	0.0374895
Methylobacterium	11.4594	8.04004	16.7171	6.20744	8.98494	7.9134
Methyloceanibacter	0.0438459	0.0156421	0.059918	0.0624805	0.0187512	0.121841
Methylocella	0.0532415	0.156421	0.141911	0.165573	0.540659	0.174951
Methylorubrum	0.0595052	0.0125137	0.0346894	0.0531084	0.0250016	0.0843513
Methylovirgula	0.519887	0.228375	0.782088	0.0187441	0.0593787	0.0312412
Micavibrio	0	0	0	0.0124961	0.0625039	0.0468618
Microvirga	0.00939555	0	0.00315358	0	0	0
Modestobacter	0.00313185	0	0	0.00937207	0	0.0218688
Mucilaginibacter	1.08675	0.603785	1.52633	2.08372	1.90637	2.76172
Mucispirillum	0	0	0	0.0312402	0.0250016	0.0281171
Muribaculum	0	0	0	0.877851	0.981311	0.815396
Mycobacterium	1.26527	0.622556	2.63009	0.215558	0.121883	0.140585
Nakamurella	0	0.00625684	0	0	0	0
Negativibacillus	0	0	0	0.00937207	0.00625039	0.0156206
Nemorincola	0.0250548	0.00938527	0.0441501	0.0343643	0.0437527	0.078103
Neorhizobium	0.37269	0.0500547	0.113529	0.402999	0.490656	1.19029
Neorickettsia	0	0	0.00946074	0	0	0
Nitrolancea	0	0	0.00946074	0	0	0
Nitrospira	0.0187911	0	0	0	0	0
Nitrospirillum	0	0	0.00315358	0.0156201	0.0281268	0
NK4A214 group	0	0	0	0	0.0281268	0.00937236
Nocardioides	0.062637	0.0469263	0.126143	0.218682	0.118757	0.0843513
Nordella	0.0313185	0.0125137	0.00315358	0	0	0
Noviherbaspirillum	0.021923	0.021899	0.00946074	0.0874727	0.137509	0.10622
Novosphingobium	2.56499	0.212733	0.842006	1.6651	0.581286	3.47715
Odoribacter	0	0	0	0.259294	0.343771	0.221813
Oscillibacter	0	0	0	0.0531084	0.0562535	0.0343653
P3OB-42	0.0438459	0.00625684	0.0473037	0.0218682	0.100006	0.0156206
Paenibacillus	0.00939555	0.00938527	0	0.00624805	0.0031252	0.0624824
Pajaroellobacter	0.0469778	0.00938527	0.0756859	0.00624805	0.0437527	0.024993
Pantoea	8.17413	8.30283	3.12204	2.27117	3.09082	6.01393
Parabacteroides	0	0	0	0.0468604	0.0656291	0.0374895
Paracoccus	0.0187911	0	0.0189215	0.00312402	0.0031252	0.00312412
Parapedobacter	0	0	0	0.00312402	0.140634	0
Patulibacter	0.0281867	0.00625684	0.0409965	0.0843486	0.103131	0.162454
Pectobacterium	0	0	0	0	0	0.0124965
Pedobacter	0.08456	0.00625684	0.00630716	0.115589	0.0781299	0.0905995
Pedomicrobium	0.00939555	0	0	0	0	0
Phascolarctobacterium	0	0	0	0.00624805	0	0.00624824
Phaselicystis	0.00313185	0.00938527	0.00630716	0	0	0.00937236
Phocea	0	0	0	0.00624805	0	0
Phyllobacterium	0.466646	0.103238	0.450962	0	0	0.00312412
Planococcus	0	0	0.0157679	0	0	0
Pleurocapsa PCC-7319	0	0	0.00630716	0	0	0
PMMR1	0.0062637	0.0187705	0	0.0218682	0.100006	0.0562342
Prevotellaceae NK3B31 group	0	0	0	0.00937207	0	0
Prevotellaceae UCG-001	0	0	0	0.121837	0.143759	0.0593583
Priestia	0.00313185	0	0.0126143	0	0	0
Pseudobdellovibrio	0.0062637	0.00312842	0.0283822	0	0.015626	0.0156206
Pseudocitrobacter	2.05136	0.0469263	0.0189215	0.0249922	0.0031252	0.646693
Pseudolabrys	0.178516	0.11888	0.220751	0	0	0
Pseudomonas	16.7178	59.3086	1.20782	2.48672	1.65948	6.3857
Pseudonocardia	0.0313185	0.00625684	0.0157679	0.0249922	0.0031252	0.0312412
Pseudorhodoplanes	0.0062637	0.00938527	0	0	0	0.00312412
Pseudoxanthomonas	0.250548	0.0187705	0.104068	0.124961	0.203138	0.378019
Psychroglaciecola	0.0062637	0	0.00315358	0	0	0
Puia	0	0	0.0220751	0	0	0
RBG-16-58-14	0.00313185	0.00938527	0.0189215	0	0	0
Reyranella	0.0407141	0.0156421	0.0283822	0	0	0
Rhizobacter	0.00313185	0	0.00315358	0.00937207	0.00937559	0.0156206
Rhizobium	0.341372	0.0312842	0.454115	0.353015	0.237515	0.690431
Rhizorhabdus	0.425932	0.269044	0.460423	0.677913	0.790674	1.29339
Rhodanobacter	0.720326	0.325356	1.72501	0	0	0
Rhodococcus	0.0125274	0.00625684	0.00315358	0.0218682	0	0.00937236
Rhodomicrobium	0.0062637	0	0	0	0.00625039	0
Rhodopila	0.0407141	0.0281558	0.0473037	0.0531084	0.146884	0.153082
Rhodopseudomonas	1.54087	0.585015	2.57332	0.231178	0.425027	0.431129
Rhodovarius	0.00313185	0.00312842	0.00315358	0	0	0
Rickettsiella	0.00939555	0.0156421	0.0504573	0.00312402	0.0125008	0.00624824
Rikenella	0	0	0	0.0531084	0.0593787	0.0499859
Rikenellaceae RC9 gut group	0	0	0	0.159325	0.353147	0.21244
Robbsia	0.0313185	0.0250274	0.0157679	0.234302	0.00937559	0.424881
Romboutsia	0.00939555	0.00312842	0.00315358	0.0218682	0.0406275	0.0218688
Roseburia	0	0	0	0.0781006	0.112507	0.0531101
Roseicella	0.00939555	0	0.173447	0	0	0
Rosenbergiella	0.0062637	0	0.037843	0.00624805	0.00937559	0
Roseomonas	0.294394	0.0500547	0.252286	0.253046	0.215638	0.518604
Rothia	0	0.00312842	0.00315358	0	0	0
Ruminococcus	0	0	0	0.0374883	0.0562535	0.0218688
Rurimicrobium	0	0	0.0252286	0	0	0
S5-A14a	0	0	0	0.00312402	0.0125008	0.00624824
Sandaracinus	0.00313185	0	0.0126143	0	0	0
Sandarakinorhabdus	0	0.00625684	0.0157679	0.0124961	0.106257	0.134337
Schizothrix LEGE 07164	0	0	0.0126143	0	0	0
Schumannella	0.0344504	0.0156421	0.0283822	0.103093	0.031252	0.15933
Scytonema VB-61278	0	0	0	0.00624805	0.0500031	0
Sediminibacterium	0	0	0	0	0.0125008	0
Sinomonas	0	0	0	0	0.00625039	0
Siphonobacter	0.00313185	0	0	0	0.00937559	0.0156206
Skermanella	0.0156593	0	0.00315358	0	0	0
Snodgrassella	0.00939555	0	0.0126143	0	0	0
Sodalis	0	0	0	0	0	0.024993
Solirubrobacter	0.00939555	0.0156421	0	0.00312402	0.0218764	0.0187447
Sphingobacterium	0.021923	0.00625684	0.00315358	0.00312402	0.0031252	0
Sphingobium	0.112747	0.00312842	0.00315358	0.0156201	0.00625039	0.00312412
Sphingomonas	7.82336	6.09417	13.7748	6.52921	7.02544	8.17895
Spirosoma	0.0501096	0.0531832	0.655944	0.25617	0.690668	0.731044
Sporichthya	0.00939555	0	0	0	0	0
Stenotrophomonas	0.476041	0.0344126	0.13245	3.88004	8.59741	5.91709
Steroidobacter	0.0125274	0	0	0	0	0
Streptococcus	0.0062637	0.00312842	0.00630716	0.00624805	0	0.0124965
Streptomyces	0.0156593	0.0187705	0.0220751	0.0156201	0	0.00312412
Subgroup 10	0.0250548	0	0.00315358	0	0	0
Sulfuritalea	0.00313185	0.00312842	0	0	0	0
Sulfurivermis	0.0407141	0.00312842	0.00315358	0	0	0
SWB02	0.0062637	0	0	0	0	0
Syntrophaceticus	0.00313185	0	0	0.00312402	0.00625039	0
Syntrophomonas	0.0062637	0	0	0.0124961	0.0281268	0.0312412
Syntrophorhabdus	0	0.00625684	0	0	0	0
Taibaiella	0	0	0.00315358	0.00624805	0	0
Tanticharoenia	0.0407141	0	0	0.00312402	0.0031252	0
Taonella	0.021923	0	0.00630716	0	0	0
Tepidisphaera	0	0.00312842	0.0315358	0.0468604	0.0281268	0.0124965
Terriglobus	0.0939555	0.231503	0.873541	1.35583	1.45322	1.83698
Terrimonas	0.0187911	0.0250274	0.00315358	0	0	0
Thermoflexus	0.0125274	0.00625684	0.00630716	0	0	0
TM7a	0.0438459	0.00625684	0.0662252	0.0249922	0.031252	0.0374895
TM7x	0	0	0	0	0.00937559	0.00937236
Truepera	0	0	0.00630716	0	0	0
Tundrisphaera	0	0.00312842	0.0315358	0.00312402	0.0031252	0
Turicibacter	0	0	0.00630716	0.353015	0.365648	0.353026
Tyzzerella	0	0	0	0.0156201	0.015626	0.0156206
UCG-005	0	0	0	0.00937207	0	0
UCG-009	0	0	0	0	0.0187512	0.00624824
Unclassified	2.23301	0.844674	4.05866	1.34958	2.00325	1.54019
UTCFX1	0	0.0156421	0.00315358	0	0	0
Variovorax	0.291262	0.147036	0.674866	0.0312402	0.0187512	0.0187447
Verruc-01	0.0438459	0.0156421	0.00630716	0.0343643	0.0187512	0.0406136
Verticiella	0.00313185	0	0.00630716	0.0156201	0	0
Vibrionimonas	9.81522	3.01893	13.1347	0.00312402	0.00937559	0
Vicinamibacter	0.0062637	0	0	0	0	0
Williamsia	0.0563733	0.0156421	0.059918	0.0718525	0.0468779	0.0374895
Wolbachia	0.0125274	0	0.00315358	0.0281162	0	0.00937236
Xanthomonas	0.0501096	0.00312842	0.0220751	0.0156201	0.0031252	0.0218688
Xenophilus	0.00313185	0	0.00315358	0.00312402	0	0.00624824
Xylanibacter	0	0	0	0	0	0.0124965
Xylella	0.0375822	0	0.0189215	0.0874727	0.0687543	0.262426
Xylophilus	0.0407141	0.0156421	0.116682	0.0874727	0.0562535	0.146834
Zag_111	0	0	0	0	0.0187512	0.0187447
Zymobacter	0	0	0	0	0.015626	0

## Sheet: Table S4
Table S4. Biomarkers in mango leaf epiphytic microbiota identified by LEfSe analysis
Biomarker name	Logarithm value	Group	LDA value	P value
Bacteria.Pseudomonadota.Gammaproteobacteria.Burkholderiales.Comamonadaceae.Leptothrix.uncultured_bacterium	5.67642	IL	5.40791	0.0495346
Bacteria.Bacillota.Clostridia.Lachnospirales.Lachnospiraceae.Lachnospiraceae_NK4A136_group.uncultured_bacterium	6.75167	IL	6.4828	0.036904
Bacteria.Actinomycetota.Actinobacteria.Propionibacteriales.Nocardioidaceae.Nocardioides.Nocardioides_sp	5.10676	IL	5.33779	0.0495346
Bacteria.Acidobacteriota.Acidobacteriae.Bryobacterales	5.50721	IL	5.28768	0.0463016
Bacteria.Actinomycetota.Actinobacteria.Mycobacteriales.Nocardiaceae.Williamsia	5.60549	IL	5.2799	0.0495346
Bacteria.Bacillota.Bacilli.Erysipelotrichales.Erysipelotrichaceae.Amedibacillus.Absiella_dolichum	4.82697	IL	5.21476	0.036904
Bacteria.Bacillota.Clostridia.Oscillospirales.Ruminococcaceae.Acutalibacter	5.55629	IL	5.46673	0.036904
Bacteria.Actinomycetota.Thermoleophilia.Solirubrobacterales.Solirubrobacteraceae.Patulibacter.Patulibacter_americanus	5.04532	IL	5.012	0.0463016
Bacteria.Planctomycetota	5.48764	IL	5.12065	0.0495346
Bacteria.Bacillota.Clostridia.Oscillospirales.Ruminococcaceae.Negativibacillus	4.91906	IL	5.14701	0.036904
Bacteria.Bacteroidota.Bacteroidia.Sphingobacteriales.Sphingobacteriaceae.Mucilaginibacter.uncultured_bacterium	7.09596	IL	6.76928	0.0495346
Bacteria.Actinomycetota.Actinobacteria.Pseudonocardiales.Pseudonocardiaceae.Actinomycetospora	6.70352	IL	6.38592	0.0495346
Bacteria.Pseudomonadota.Alphaproteobacteria.Sphingomonadales.Sphingomonadaceae.Rhizorhabdus.uncultured_bacterium	6.13814	IL	5.77307	0.0495346
Bacteria.Bacillota.Clostridia.Lachnospirales.Lachnospiraceae.Roseburia.uncultured_bacterium	5.77756	IL	5.55527	0.036904
Bacteria.Bacillota.Syntrophomonadia.Syntrophomonadales.Syntrophomonadaceae.Syntrophomonas	5.25648	IL	5.13506	0.0463016
Bacteria.Pseudomonadota.Gammaproteobacteria.Burkholderiales.Comamonadaceae	5.13235	IL	5.12848	0.0495346
Bacteria.Actinomycetota.Thermoleophilia.Solirubrobacterales.Solirubrobacteraceae.Patulibacter.Patulibacter_minatonensis	5.87114	IL	5.56984	0.0495346
Bacteria.Pseudomonadota.Alphaproteobacteria.Hyphomicrobiales.Rhizobiaceae.Neorhizobium	6.73879	IL	6.44872	0.0495346
Bacteria.Pseudomonadota.Alphaproteobacteria.Rickettsiales.Midichloriaceae	5.59742	IL	5.37936	0.0495346
Bacteria.Bacillota.Clostridia.Lachnospirales.Lachnospiraceae.GCA_900066575	5.22009	IL	5.64501	0.0338949
Bacteria.Pseudomonadota.Alphaproteobacteria.Hyphomicrobiales.Rhizobiaceae.Rhizobium	6.4612	IL	6.09266	0.0495346
Bacteria.Bacteroidota.Bacteroidia.Bacteroidales.Muribaculaceae	5.73951	IL	5.63831	0.036904
Bacteria.Thermodesulfobacteriota.Desulfovibrionia.Desulfovibrionales.Desulfovibrionaceae.Desulfovibrio	6.25338	IL	5.95977	0.036904
Bacteria.Abditibacteriota.Abditibacteriia.Abditibacteriales.Abditibacteriaceae	4.65846	IL	5.35763	0.0495346
Bacteria.Pseudomonadota.Alphaproteobacteria.Hyphomicrobiales.Beijerinckiaceae.Enterovirga.uncultured_bacterium	5.47897	IL	5.30243	0.0495346
Bacteria.Pseudomonadota.Gammaproteobacteria.Pseudomonadales.Pseudomonadaceae.Pseudomonas.Pseudomonas_sp_StFLB209	5.01948	IL	5.10081	0.0495346
Bacteria.Pseudomonadota.Alphaproteobacteria.Hyphomicrobiales.Beijerinckiaceae.Lichenibacterium.uncultured_bacterium	6.87003	IL	6.56289	0.0495346
Bacteria.Actinomycetota.Actinobacteria.Kineosporiales.Kineosporiaceae	5.10905	IL	5.51113	0.0495346
Bacteria.Verrucomicrobiota	6.48616	IL	6.18012	0.0495346
Bacteria.Actinomycetota.Actinobacteria.Micrococcales	7.28549	IL	6.86293	0.0495346
Bacteria.Bacillota.Clostridia.Lachnospirales.Lachnospiraceae.Tyzzerella.uncultured_bacterium	5.07835	IL	6.12378	0.0338949
Bacteria.Myxococcota.Myxococcia	5.51579	IL	5.38687	0.0463016
Bacteria.Pseudomonadota.Gammaproteobacteria.Legionellales.Legionellaceae.Legionella	6.14165	IL	5.81661	0.0495346
Bacteria.Verrucomicrobiota.Verrucomicrobiia.Chthoniobacterales	6.43976	IL	6.16706	0.0495346
Bacteria.Bacillota.Clostridia.Peptostreptococcales_Tissierellales.Peptostreptococcaceae.Romboutsia.uncultured_bacterium	5.31416	IL	5.90762	0.0463016
Bacteria.Bacillota.Clostridia.Christensenellales.Christensenellaceae.Christensenellaceae_R_7_group.uncultured_bacterium	5.94075	IL	5.68085	0.036904
Bacteria.Bacteroidota.Bacteroidia.Cytophagales.Hymenobacteraceae.Hymenobacter.uncultured_bacterium	6.53154	IL	6.19871	0.0495346
Bacteria.Bacillota.Clostridia.Lachnospirales.Lachnospiraceae._Eubacterium__oxidoreducens_group	5.66484	IL	5.44758	0.036904
Bacteria.Pseudomonadota.Alphaproteobacteria.Micavibrionales.Micavibrionaceae.Micavibrio	5.46963	IL	5.3064	0.0463016
Bacteria.Bacillota.Clostridia.Oscillospirales.Ruminococcaceae.Acutalibacter.uncultured_bacterium	5.55629	IL	5.60302	0.036904
Bacteria.Bacteroidota.Bacteroidia.Cytophagales.Spirosomataceae.Spirosoma.Spirosoma_radiotolerans	6.04267	IL	5.82465	0.0495346
Bacteria.Bacillota.Clostridia.Lachnospirales.Lachnospiraceae.Lachnospiraceae_FCS020_group	4.77116	IL	5.12506	0.036904
Bacteria.Bacillota.Clostridia.Clostridiales	4.68041	IL	6.0399	0.0338949
Bacteria.Pseudomonadota.Gammaproteobacteria.Lysobacterales	7.83496	IL	7.50151	0.0495346
Bacteria.Bacillota.Clostridia.Peptostreptococcales_Tissierellales.Peptostreptococcaceae	5.31416	IL	5.77776	0.0463016
Bacteria.Pseudomonadota.Alphaproteobacteria.Hyphomicrobiales.Rhizobiaceae.Aureimonas	6.86316	IL	6.43554	0.0495346
Bacteria.Bacillota.Clostridia.Lachnospirales.Lachnospiraceae.ASF356	5.12251	IL	5.29798	0.036904
Bacteria.Bacteroidota.Bacteroidia.Bacteroidales.Marinifilaceae.Odoribacter.uncultured_bacterium	6.31302	IL	6.0061	0.036904
Bacteria.Bacillota.Clostridia.Clostridiales.Clostridiaceae.Clostridium.uncultured_bacterium	4.68041	IL	6.87616	0.0338949
Bacteria.Pseudomonadota.Gammaproteobacteria.Pseudomonadales.Moraxellaceae	8.37459	IL	8.01813	0.0495346
Bacteria.Pseudomonadota.Alphaproteobacteria.Hyphomicrobiales.Beijerinckiaceae.Methylocella.uncultured_bacterium	6.31494	IL	5.96121	0.0495346
Bacteria.Bacillota.Moorellia	5.02918	IL	4.96038	0.0495346
Bacteria.Bacillota.Clostridia.Lachnospirales.Lachnospiraceae.Butyribacter	5.04267	IL	5.07992	0.036904
Bacteria.Bacillota.Clostridia.Oscillospirales.Ruminococcaceae.Anaerotruncus	5.40492	IL	5.42202	0.036904
Bacteria.Bacillota.Clostridia.Oscillospirales.Ruminococcaceae.Ruminococcus	5.45033	IL	5.33452	0.036904
Bacteria.Pseudomonadota.Gammaproteobacteria.Lysobacterales.Rhodanobacteraceae	7.30488	IL	6.91221	0.0495346
Bacteria.Pseudomonadota.Alphaproteobacteria.Hyphomicrobiales.Labraceae.Labrys	5.19464	IL	5.08774	0.0495346
Bacteria.Pseudomonadota.Alphaproteobacteria.Acetobacterales.Acetobacteraceae.Acidisphaera	5.44299	IL	5.34416	0.0463016
Bacteria.Patescibacteria.Saccharimonadia.Saccharimonadales.Saccharimonadaceae.Candidatus_Saccharimonas.uncultured_bacterium	5.84577	IL	5.57948	0.0495346
Bacteria.Bacteroidota.Bacteroidia.Bacteroidales.Marinifilaceae.Odoribacter	6.31302	IL	6.00424	0.036904
Bacteria.Abditibacteriota.Abditibacteriia.Abditibacteriales.Abditibacteriaceae.Abditibacterium	4.65846	IL	5.39868	0.0495346
Bacteria.Bdellovibrionota.Bdellovibrionia.Bdellovibrionales	5.73656	IL	5.41368	0.0495346
Bacteria.Bacteroidota.Bacteroidia.Chitinophagales.Chitinophagaceae.Aurantisolimonas.uncultured_bacterium	4.37938	IL	6.04706	0.0463016
Bacteria.Bacteroidota.Bacteroidia.Bacteroidales.Prevotellaceae	6.20773	IL	5.883	0.036904
Bacteria.Bacillota.Clostridia.Christensenellales.Christensenellaceae	5.98812	IL	5.71987	0.036904
Bacteria.Pseudomonadota.Alphaproteobacteria.Hyphomicrobiales.Rhizobiaceae.Allorhizobium	6.6774	IL	6.34821	0.0495346
Bacteria.Bdellovibrionota	5.73656	IL	5.4273	0.0495346
Bacteria.Bacteroidota.Bacteroidia.Bacteroidales.Bacteroidaceae	6.42188	IL	6.11351	0.036904
Bacteria.Bacteroidota.Bacteroidia.Cytophagales.Spirosomataceae.Larkinella.uncultured_bacterium	5.3417	IL	5.13722	0.0495346
Bacteria.Bdellovibrionota.Bdellovibrionia.Bdellovibrionales.Pseudobdellovibrionaceae	5.73656	IL	5.39338	0.0495346
Bacteria.Campylobacterota.Campylobacteria	6.7347	IL	6.41348	0.036904
Bacteria.Bacillota.Bacilli.Erysipelotrichales	6.53343	IL	6.23897	0.0495346
Bacteria.Campylobacterota.Campylobacteria.Campylobacterales.Helicobacteraceae.Helicobacter	6.1469	IL	5.86958	0.036904
Bacteria.Pseudomonadota.Gammaproteobacteria.Pseudomonadales.Pseudomonadaceae.Pseudomonas.Pseudomonas_oryzihabitans	6.97348	IL	6.64565	0.0495346
Bacteria.Deferribacterota.Deferribacteres	5.33835	IL	5.30281	0.036904
Bacteria.Bacteroidota.Bacteroidia.Bacteroidales.Muribaculaceae.Muribaculum.Muribaculum_intestinale	5.91014	IL	5.63121	0.036904
Bacteria.Pseudomonadota.Alphaproteobacteria.Sphingomonadales	7.90254	IL	7.47021	0.0495346
Bacteria.Pseudomonadota.Alphaproteobacteria.Hyphomicrobiales.Beijerinckiaceae.Methylobacterium.uncultured_bacterium	6.95243	IL	6.53268	0.0495346
Bacteria.Bacillota.Bacilli.Erysipelotrichales.Erysipelotrichaceae.Amedibacillus	4.82697	IL	5.25344	0.036904
Bacteria.Pseudomonadota.Alphaproteobacteria.Acetobacterales.Acetobacteraceae.Endobacter	6.61184	IL	6.3441	0.0495346
Bacteria.Acidobacteriota.Acidobacteriae.Terriglobales.Acidobacteriaceae__Subgroup_1_.Bryocella.uncultured_bacterium	5.26452	IL	5.15608	0.0495346
Bacteria.Bacillota.Bacilli.Bacillales.Bacillaceae.Bacillus	5.76567	IL	5.69941	0.0495346
Bacteria.Planctomycetota.Phycisphaerae.Tepidisphaerales.Tepidisphaeraceae.Tepidisphaera.uncultured_bacterium	5.35094	IL	5.0778	0.0495346
Bacteria.Bacillota.Bacilli	7.05265	IL	6.73715	0.0495346
Bacteria.Deferribacterota.Deferribacteres.Deferribacterales.Deferribacteraceae	5.33835	IL	5.78723	0.036904
Bacteria.Bacillota.Clostridia.Lachnospirales.Lachnospiraceae.Faecalimonas.uncultured_bacterium	4.90652	IL	6.09499	0.036904
Bacteria.Bacteroidota.Bacteroidia.Chitinophagales.Chitinophagaceae.Aurantisolimonas	4.37938	IL	6.13941	0.0463016
Bacteria.Myxococcota.Myxococcia.Myxococcales.Myxococcaceae.P3OB_42	5.49191	IL	5.35226	0.0495346
Bacteria.Pseudomonadota.Alphaproteobacteria.Acetobacterales.Acetobacteraceae.Acidiphilium.uncultured_bacterium	6.19994	IL	5.93177	0.0495346
Bacteria.Verrucomicrobiota.Verrucomicrobiia.Chthoniobacterales.Chthoniobacteraceae.LD29.uncultured_bacterium	6.38612	IL	6.07037	0.0495346
Bacteria.Pseudomonadota.Gammaproteobacteria.Lysobacterales.Rhodanobacteraceae.Luteibacter	6.89544	IL	6.52944	0.0495346
Bacteria.Bacillota.Clostridia.Lachnospirales.Lachnospiraceae	6.05922	IL	5.7831	0.036904
Bacteria.Bacillota.Clostridia.Clostridiales.Clostridiaceae	4.68041	IL	6.23076	0.0338949
Bacteria.Verrucomicrobiota.Verrucomicrobiia.Chthoniobacterales.Chthoniobacteraceae.Chthoniobacter.uncultured_bacterium	5.29379	IL	5.23647	0.036904
Bacteria.Thermodesulfobacteriota.Desulfovibrionia.Desulfovibrionales.Desulfovibrionaceae	6.25704	IL	5.97397	0.036904
Bacteria.Actinomycetota.Actinobacteria.Micromonosporales.Micromonosporaceae	6.25898	IL	5.93803	0.0495346
Bacteria.Armatimonadota.Fimbriimonadia.Fimbriimonadales.Fimbriimonadaceae.Fimbriimonas.metagenome	6.08863	IL	5.75878	0.0495346
Bacteria.Planctomycetota.Phycisphaerae.Tepidisphaerales.Tepidisphaeraceae.Tepidisphaera	5.35094	IL	5.06542	0.0495346
Bacteria.Bacteroidota.Bacteroidia.Bacteroidales.Tannerellaceae.Parabacteroides	5.46464	IL	5.46444	0.036904
Bacteria.Actinomycetota.Actinobacteria.Propionibacteriales.Nocardioidaceae.Marmoricola.uncultured_bacterium	5.04267	IL	5.89887	0.0463016
Bacteria.Patescibacteria.Saccharimonadia.Saccharimonadales.Saccharimonadaceae.TM7a	5.37938	IL	5.28828	0.0495346
Bacteria.Armatimonadota	6.09397	IL	5.81041	0.0495346
Bacteria.Pseudomonadota.Alphaproteobacteria.Caulobacterales.Caulobacteraceae.Caulobacter.uncultured_bacterium	5.03598	IL	5.03717	0.0495346
Bacteria.Acidobacteriota.Blastocatellia.Blastocatellales.Blastocatellaceae	5.95836	IL	5.65594	0.0495346
Bacteria.Bacillota.Clostridia.Oscillospirales.Ruminococcaceae.Negativibacillus.uncultured_bacterium	4.91906	IL	5.16509	0.036904
Bacteria.Bacillota.Clostridia.Lachnospirales.Lachnospiraceae.Lachnoclostridium.uncultured_bacterium	5.78484	IL	5.66956	0.036904
Bacteria.Pseudomonadota.Alphaproteobacteria.Caulobacterales.Caulobacteraceae.PMMR1	5.44825	IL	5.30357	0.0495346
Bacteria.Bacteroidota.Bacteroidia	7.7402	IL	7.18418	0.0495346
Bacteria.Pseudomonadota.Alphaproteobacteria.Sphingomonadales.Sphingomonadaceae.Novosphingobium.uncultured_bacterium	5.58957	IL	5.29513	0.0495346
Bacteria.Bacillota.Clostridia.Peptostreptococcales_Tissierellales	5.41178	IL	5.39042	0.0495346
Bacteria.Bacteroidota.Bacteroidia.Sphingobacteriales	7.27277	IL	6.92903	0.0495346
Bacteria.Pseudomonadota.Gammaproteobacteria.Legionellales.Legionellaceae.Legionella.Legionella_pneumophila	6.43408	IL	6.14879	0.0495346
Bacteria.Pseudomonadota.Alphaproteobacteria.Acetobacterales.Acetobacteraceae.Belnapia	5.82126	IL	5.56296	0.0495346
Bacteria.Bacillota.Clostridia.Lachnospirales.Lachnospiraceae.Blautia	6.45457	IL	6.17369	0.036904
Bacteria.Acidobacteriota.Blastocatellia.Blastocatellales.Blastocatellaceae.Blastocatella.uncultured_Acidobacteria_bacterium	5.48716	IL	5.26638	0.0495346
Bacteria.Deferribacterota	5.33835	IL	5.38385	0.036904
Bacteria.Bacillota.Clostridia.Peptostreptococcales_Tissierellales.Anaerovoracaceae.S5_A14a	4.71564	IL	5.29339	0.036904
Bacteria.Bacillota.Clostridia.Lachnospirales.Lachnospiraceae.Lachnospiraceae_FCS020_group.uncultured_bacterium	4.77116	IL	5.18412	0.036904
Bacteria.Bacillota.Clostridia.Oscillospirales.Oscillospiraceae	5.71845	IL	5.62747	0.036904
Bacteria.Pseudomonadota.Gammaproteobacteria.Pseudomonadales.Moraxellaceae.Acinetobacter	8.37458	IL	8.0165	0.0495346
Bacteria.Actinomycetota.Actinobacteria.Propionibacteriales.Nocardioidaceae.Marmoricola	5.04267	IL	5.86494	0.0463016
Bacteria.Pseudomonadota.Alphaproteobacteria.Micavibrionales	5.46963	IL	5.29324	0.0463016
Bacteria.Deferribacterota.Deferribacteres.Deferribacterales.Deferribacteraceae.Mucispirillum	5.33835	IL	5.50211	0.036904
Bacteria.Bdellovibrionota.Bdellovibrionia.Bdellovibrionales.Pseudobdellovibrionaceae.Bdellovibrio.uncultured_bacterium	5.45446	IL	5.23027	0.0495346
Bacteria.Bacillota.Bacilli.Lactobacillales.Lactobacillaceae.Ligilactobacillus.Lactobacillus_murinus	6.5144	IL	6.22062	0.036904
Bacteria.Bacillota.Clostridia.Lachnospirales.Lachnospiraceae.Lachnospiraceae_AC2044_group.uncultured_bacterium	5.39794	IL	5.51231	0.036904
Bacteria.Actinomycetota.Actinobacteria.Kineosporiales.Kineosporiaceae.Kineosporia	6.8998	IL	6.58323	0.0495346
Bacteria.Bacillota.Clostridia.Lachnospirales.Lachnospiraceae.Lachnoclostridium	5.78484	IL	6.40742	0.036904
Bacteria.Bacillota.Clostridia.Lachnospirales.Lachnospiraceae.Lachnospira.uncultured_bacterium	5.15549	IL	5.12003	0.036904
Bacteria.Bacillota.Bacilli.Erysipelotrichales.Erysipelotrichaceae.Turicibacter	6.43655	IL	6.14924	0.0431144
Bacteria.Bacteroidota.Bacteroidia.Bacteroidales.Marinifilaceae	6.31302	IL	6.01648	0.036904
Bacteria.Bacillota.Clostridia.Peptococcales.Peptococcaceae.Dehalobacterium.Dehalobacterium_formicoaceticum	4.70131	IL	5.53584	0.036904
Bacteria.Pseudomonadota.Gammaproteobacteria.Legionellales	6.61306	IL	6.29231	0.0495346
Bacteria.Bacteroidota.Bacteroidia.Bacteroidales.Rikenellaceae.Rikenellaceae_RC9_gut_group	6.24754	IL	5.95206	0.036904
Bacteria.Campylobacterota.Campylobacteria.Campylobacterales.Helicobacteraceae	6.7347	IL	6.42357	0.036904
Bacteria.Actinomycetota.Actinobacteria.Bifidobacteriales	5.95186	IL	5.65175	0.0495346
Bacteria.Patescibacteria	6.00813	IL	5.69395	0.0463016
Bacteria.Pseudomonadota.Gammaproteobacteria.Burkholderiales.Oxalobacteraceae.Noviherbaspirillum	5.91693	IL	5.66479	0.0495346
Bacteria.Acidobacteriota.Blastocatellia	5.95836	IL	5.63124	0.0495346
Bacteria.Actinomycetota.Actinobacteria.Micromonosporales	6.25898	IL	5.95077	0.0495346
Bacteria.Bdellovibrionota.Bdellovibrionia	5.73656	IL	5.41362	0.0495346
Bacteria.Bacillota.Clostridia.Oscillospirales.Oscillospiraceae.Flavonifractor	5.09515	IL	5.10191	0.036904
Bacteria.Actinomycetota.Actinobacteria.Propionibacteriales.Nocardioidaceae.Nocardioides	5.92866	IL	5.55189	0.0495346
Bacteria.Bacillota.Bacilli.Bacillales	5.76567	IL	5.57315	0.0495346
Bacteria.Actinomycetota.Actinobacteria.Bifidobacteriales.Bifidobacteriaceae	5.95186	IL	5.6733	0.0495346
Bacteria.Thermodesulfobacteriota.Desulfovibrionia.Desulfovibrionales	6.25704	IL	5.96771	0.036904
Bacteria.Thermodesulfobacteriota.Desulfovibrionia	6.25704	IL	5.9477	0.036904
Bacteria.Myxococcota.Myxococcia.Myxococcales	5.51579	IL	5.37643	0.0463016
Bacteria.Pseudomonadota.Gammaproteobacteria.Enterobacterales.Erwiniaceae.Pantoea.uncultured_bacterium	7.29778	IL	6.95162	0.0495346
Bacteria.Bacteroidota.Bacteroidia.Bacteroidales.Tannerellaceae.Parabacteroides.uncultured_bacterium	4.90287	IL	5.11159	0.036904
Bacteria.Actinomycetota.Actinobacteria.Mycobacteriales.Nocardiaceae	5.69098	IL	5.225	0.0495346
Bacteria.Bacteroidota.Bacteroidia.Sphingobacteriales.Sphingobacteriaceae	7.27277	IL	6.91362	0.0495346
Bacteria.Actinomycetota.Actinobacteria.Micrococcales.Microbacteriaceae.Frondihabitans	4.51489	IL	5.18401	0.0495346
Bacteria.Bacillota.Bacilli.Lactobacillales.Lactobacillaceae	6.83356	IL	6.51506	0.0495346
Bacteria.Bacillota.Clostridia.Lachnospirales.Lachnospiraceae.Lachnospiraceae_UCG_008	5.55872	IL	5.33847	0.036904
Bacteria.Bacillota.Clostridia.Lachnospirales	7.14386	IL	6.849	0.036904
Bacteria.Bacillota.Clostridia.Christensenellales.Christensenellaceae.Christensenellaceae_R_7_group.uncultured_rumen_bacterium	5.00234	IL	5.26459	0.036904
Bacteria.Bacillota.Bacilli.Erysipelotrichales.Erysipelotrichaceae.Turicibacter.uncultured_bacterium	6.43655	IL	6.16792	0.0338949
Bacteria.Myxococcota.Myxococcia.Myxococcales.Myxococcaceae	5.51579	IL	5.40302	0.0463016
Bacteria.Bacillota.Bacilli.Erysipelotrichales.Erysipelotrichaceae	6.53343	IL	6.22361	0.0495346
Bacteria.Bacillota.Clostridia.Peptococcales.Peptococcaceae.Dehalobacterium	4.83132	IL	5.11886	0.036904
Bacteria.Bacillota.Clostridia.Peptococcales	4.83132	IL	5.09671	0.036904
Bacteria.Bacillota.Clostridia.Lachnospirales.Lachnospiraceae.Lachnospiraceae_UCG_006	5.52725	IL	5.30204	0.036904
Bacteria.Verrucomicrobiota.Verrucomicrobiia.Chthoniobacterales.Chthoniobacteraceae.LD29	6.38612	IL	6.10015	0.0495346
Bacteria.Pseudomonadota.Gammaproteobacteria.Burkholderiales.Chitinibacteraceae.Amantichitinum	5.20114	IL	5.4714	0.0463016
Bacteria.Pseudomonadota.Alphaproteobacteria.Acetobacterales.Acetobacteraceae	5.39853	IL	5.25697	0.0495346
Bacteria.Bacteroidota	7.7402	IL	7.18827	0.0495346
Bacteria.Bacillota.Clostridia.Lachnospirales.Lachnospiraceae.Roseburia	5.77756	IL	5.68026	0.036904
Bacteria.Pseudomonadota.Gammaproteobacteria.Lysobacterales.Lysobacteraceae.Pseudoxanthomonas	6.2622	IL	5.94298	0.0495346
Bacteria.Verrucomicrobiota.Verrucomicrobiia.Chthoniobacterales.Chthoniobacteraceae	6.43976	IL	6.12824	0.0495346
Bacteria.Actinomycetota.Actinobacteria.Mycobacteriales.Dietziaceae.Dietzia	5.21207	IL	5.31623	0.0495346
Bacteria.Actinomycetota.Acidimicrobiia	5.46464	IL	5.78365	0.0495346
Bacteria.Bacteroidota.Bacteroidia.Bacteroidales.Muribaculaceae.CAG_873.uncultured_bacterium	6.63547	IL	6.34736	0.036904
Bacteria.Pseudomonadota.Gammaproteobacteria.Lysobacterales.Lysobacteraceae.Stenotrophomonas	7.65459	IL	7.36069	0.0495346
Bacteria.Acidobacteriota.Acidobacteriae.Terriglobales	7.16347	IL	6.85225	0.0495346
Bacteria.Bacteroidota.Bacteroidia.Bacteroidales.Muribaculaceae.CAG_873	5.39085	IL	5.19895	0.036904
Bacteria.Bacteroidota.Bacteroidia.Bacteroidales.Bacteroidaceae.Bacteroides	6.42188	IL	6.10359	0.036904
Bacteria.Pseudomonadota.Alphaproteobacteria.Acetobacterales.Acetobacteraceae.Roseomonas	6.41647	IL	6.04948	0.0495346
Bacteria.Actinomycetota.Actinobacteria.Kineosporiales.Kineosporiaceae.Kineosporia.Kineosporia_aurantiaca	6.2688	IL	5.94267	0.0495346
Bacteria.Bacteroidota.Bacteroidia.Cytophagales	6.93734	IL	6.56018	0.0495346
Bacteria.Bacteroidota.Bacteroidia.Flavobacteriales.Weeksellaceae	6.09878	IL	5.59813	0.0495346
Bacteria.Acidobacteriota.Acidobacteriae.Bryobacterales.Bryobacteraceae.Bryobacter	5.50721	IL	5.37811	0.0463016
Bacteria.Bacillota.Clostridia.Oscillospirales.Ruminococcaceae.Ruminococcus.uncultured_bacterium	5.45033	IL	5.27559	0.036904
Bacteria.Acidobacteriota.Acidobacteriae.Terriglobales.Acidobacteriaceae__Subgroup_1_.Bryocella	5.1794	IL	5.09145	0.0463016
Bacteria.Pseudomonadota.Alphaproteobacteria.Acetobacterales.Acetobacteraceae.Endobacter.uncultured_bacterium	6.61184	IL	6.33068	0.0495346
Bacteria.Actinomycetota.Acidimicrobiia.Acidimicrobiales.Acidimicrobiaceae.Acidiferrimicrobium	5.46464	IL	5.44343	0.0495346
Bacteria.Actinomycetota.Thermoleophilia	6.12505	IL	5.80864	0.0495346
Bacteria.Actinomycetota.Actinobacteria.Propionibacteriales.Nocardioidaceae.Aeromicrobium	5.35549	IL	5.18781	0.0495346
Bacteria.Pseudomonadota.Alphaproteobacteria.Hyphomicrobiales.Beijerinckiaceae.Methylobacterium.uncultured_Methylobacterium_sp	5.67082	IL	5.36409	0.0495346
Bacteria.Pseudomonadota.Alphaproteobacteria.Rickettsiales	6.53668	IL	6.2309	0.0495346
Bacteria.Bacillota.Moorellia.Desulfitibacterales.Desulfitibacteraceae	5.02918	IL	4.99162	0.0495346
Bacteria.Pseudomonadota.Gammaproteobacteria.Burkholderiales.Comamonadaceae.Rhizobacter	4.95137	IL	5.12259	0.0495346
Bacteria.Bacillota.Bacilli.Lactobacillales	6.85071	IL	6.50504	0.0495346
Bacteria.Pseudomonadota.Alphaproteobacteria.Sphingomonadales.Sphingomonadaceae.Sphingomonas.uncultured_bacterium	7.4198	IL	6.97472	0.0495346
Bacteria.Patescibacteria.Saccharimonadia.Saccharimonadales	6.00813	IL	5.70153	0.0463016
Bacteria.Bacillota.Bacilli.Lactobacillales.Lactobacillaceae.Limosilactobacillus.Lactobacillus_reuteri	5.74613	IL	5.51362	0.036904
Bacteria.Bacillota.Clostridia.Lachnospirales.Lachnospiraceae.Faecalimonas	4.90652	IL	5.62143	0.036904
Bacteria.Actinomycetota.Actinobacteria.Micromonosporales.Micromonosporaceae.Actinoplanes	6.25898	IL	5.94522	0.0495346
Bacteria.Bacillota.Bacilli.Erysipelotrichales.Erysipelotrichaceae.Faecalibaculum	5.78938	IL	5.4756	0.036904
Bacteria.Bacillota.Clostridia.Oscillospirales.Oscillospiraceae.Oscillibacter	5.55751	IL	5.34347	0.036904
Bacteria.Bacteroidota.Bacteroidia.Bacteroidales.Rikenellaceae.Alistipes.uncultured_bacterium	6.59063	IL	6.60958	0.036904
Bacteria.Pseudomonadota.Alphaproteobacteria.Rickettsiales.Rickettsiaceae.Ac37b	5.73817	IL	5.50598	0.0463016
Bacteria.Actinomycetota.Actinobacteria.Frankiales.Geodermatophilaceae	5.93636	IL	5.66456	0.0495346
Bacteria.Pseudomonadota.Alphaproteobacteria.Azospirillales	5.2039	IL	5.08025	0.0495346
Bacteria.Abditibacteriota.Abditibacteriia.Abditibacteriales	4.65846	IL	5.37025	0.0495346
Bacteria.Planctomycetota.Phycisphaerae.Tepidisphaerales.Tepidisphaeraceae	5.35094	IL	5.06356	0.0495346
Bacteria.Bacteroidota.Bacteroidia.Bacteroidales.Prevotellaceae.Prevotellaceae_UCG_001	5.89548	IL	5.56589	0.036904
Bacteria.Bacillota.Clostridia.Lachnospirales.Lachnospiraceae.ASF356.uncultured_bacterium	5.12251	IL	5.33151	0.036904
Bacteria.Armatimonadota.Fimbriimonadia.Fimbriimonadales.Fimbriimonadaceae.Fimbriimonas	6.08863	IL	5.82872	0.0495346
Bacteria.Bacteroidota.Bacteroidia.Bacteroidales.Rikenellaceae	6.79513	IL	6.48169	0.036904
Bacteria.Bacteroidota.Bacteroidia.Chitinophagales.Chitinophagaceae.Nemorincola.uncultured_bacterium	5.52551	IL	5.27766	0.0495346
Bacteria.Bacteroidota.Bacteroidia.Bacteroidales.Muribaculaceae.Muribaculum	5.45033	IL	5.32246	0.036904
Bacteria.Bacteroidota.Bacteroidia.Bacteroidales.Rikenellaceae.Alistipes	5.21386	IL	5.10961	0.036904
Bacteria.Bacillota.Clostridia.Lachnospirales.Lachnospiraceae._Eubacterium__oxidoreducens_group.uncultured_bacterium	5.66484	IL	5.42424	0.036904
Bacteria.Bacteroidota.Bacteroidia.Sphingobacteriales.Sphingobacteriaceae.Pedobacter.Pedobacter_agri_PB92	5.73414	IL	5.37022	0.0495346
Bacteria.Pseudomonadota.Alphaproteobacteria.Rickettsiales.Midichloriaceae.Candidatus_Midichloria	4.51489	IL	5.79895	0.0463016
Bacteria.Bacillota.Bacilli.Lactobacillales.Lactobacillaceae.Limosilactobacillus	6.48019	IL	6.15668	0.036904
Bacteria.Campylobacterota.Campylobacteria.Campylobacterales	6.7347	IL	6.39203	0.036904
Bacteria.Bacillota.Clostridia.Peptostreptococcales_Tissierellales.Anaerovoracaceae	4.71564	IL	5.2942	0.036904
Bacteria.Bacillota.Clostridia	5.96269	IL	5.66181	0.036904
Bacteria.Actinomycetota.Actinobacteria.Micrococcales.Microbacteriaceae	6.02712	IL	5.74013	0.0495346
Bacteria.Bacillota.Bacilli.Lactobacillales.Lactobacillaceae.Lactobacillus	5.72125	IL	5.47101	0.0495346
Bacteria.Bacillota.Bacilli.Lactobacillales.Lactobacillaceae.Ligilactobacillus	6.5144	IL	6.21081	0.036904
Bacteria.Abditibacteriota.Abditibacteriia	4.65846	IL	5.38506	0.0495346
Bacteria.Bacillota.Clostridia.Lachnospirales.Lachnospiraceae.Lachnospiraceae_NK4A136_group	6.75167	IL	6.45191	0.036904
Bacteria.Bacillota.Clostridia.Oscillospirales.Ruminococcaceae.Anaerotruncus.uncultured_bacterium	5.40492	IL	5.34002	0.036904
Bacteria.Pseudomonadota.Alphaproteobacteria.Hyphomicrobiales.Methyloligellaceae.Methyloceanibacter.uncultured_bacterium	5.74508	IL	5.45204	0.0495346
Bacteria.Bacillota.Clostridia.Lachnospirales.Lachnospiraceae._Eubacterium__xylanophilum_group	5.50949	IL	5.42379	0.036904
Bacteria.Bacillota.Clostridia.Oscillospirales.Ruminococcaceae.Angelakisella	5.15549	IL	5.31827	0.036904
Bacteria.Pseudomonadota.Alphaproteobacteria.Rickettsiales.Rickettsiaceae	6.46834	IL	6.16997	0.0495346
Bacteria.Bacteroidota.Bacteroidia.Bacteroidales	4.94808	IL	5.33114	0.036904
Bacteria.Actinomycetota	7.6503	IL	7.23976	0.0495346
Bacteria.Pseudomonadota.Gammaproteobacteria.Lysobacterales.Lysobacteraceae.Stenotrophomonas.Stenotrophomonas_maltophilia	7.65459	IL	7.36354	0.0495346
Bacteria.Actinomycetota.Actinobacteria.Micrococcales.Microbacteriaceae.Schumannella	5.9036	IL	5.59983	0.0495346
Bacteria.Actinomycetota.Acidimicrobiia.Acidimicrobiales.Acidimicrobiaceae	5.46464	IL	5.57132	0.0495346
Bacteria.Bacteroidota.Bacteroidia.Chitinophagales.Chitinophagaceae.Ferruginibacter.uncultured_bacterium	4.61803	IL	5.52225	0.0463016
Bacteria.Bacteroidota.Bacteroidia.Sphingobacteriales.Sphingobacteriaceae.Mucilaginibacter	6.70624	IL	6.33207	0.0495346
Bacteria.Bacillota.Clostridia.Christensenellales.Christensenellaceae.Christensenellaceae_R_7_group	5.98812	IL	5.71306	0.036904
Bacteria.Pseudomonadota.Alphaproteobacteria.Acetobacterales	7.05679	IL	6.69237	0.0495346
Bacteria.Actinomycetota.Acidimicrobiia.Acidimicrobiales.Acidimicrobiaceae.Acidiferrimicrobium.uncultured_bacterium	5.46464	IL	5.78438	0.0495346
Bacteria.Bacteroidota.Bacteroidia.Bacteroidales.Rikenellaceae.Rikenella.uncultured_bacterium	5.61413	IL	5.48696	0.036904
Bacteria.Pseudomonadota.Gammaproteobacteria.Burkholderiales.Oxalobacteraceae	6.49879	IL	6.0769	0.0495346
Bacteria.Actinomycetota.Actinobacteria.Kineosporiales.Kineosporiaceae.Kineococcus.Kineococcus_endophyticus	5.9494	IL	5.66627	0.0495346
Bacteria.Bacillota.Clostridia.Lachnospirales.Lachnospiraceae.Lachnospiraceae_UCG_006.uncultured_bacterium	5.52725	IL	5.29187	0.036904
Bacteria.Armatimonadota.Fimbriimonadia.Fimbriimonadales.Fimbriimonadaceae	6.08863	IL	5.81285	0.0495346
Bacteria.Pseudomonadota.Alphaproteobacteria.Acetobacterales.Acetobacteraceae.Rhodopila	5.90851	IL	5.60877	0.0495346
Bacteria.Pseudomonadota.Alphaproteobacteria.Hyphomicrobiales.Beijerinckiaceae.Methylobacterium	6.64744	IL	6.25458	0.0495346
Bacteria.Bacillota.Clostridia.Clostridiales.Clostridiaceae.Clostridium	4.68041	IL	5.9849	0.0338949
Bacteria.Pseudomonadota.Alphaproteobacteria.Acetobacterales.Acetobacteraceae.Acidisphaera.uncultured_bacterium	5.44299	IL	5.36482	0.0463016
Bacteria.Bacteroidota.Bacteroidia.Cytophagales.Hymenobacteraceae.Hymenobacter	5.30555	IL	5.07085	0.0495346
Bacteria.Pseudomonadota.Alphaproteobacteria.Acetobacterales.Acetobacteraceae.Acidiphilium	6.40336	IL	6.13866	0.0495346
Bacteria.Bacillota.Clostridia.Oscillospirales.Oscillospiraceae.Oscillibacter.uncultured_bacterium	5.55751	IL	5.37086	0.036904
Bacteria.Verrucomicrobiota.Verrucomicrobiia	6.48616	IL	6.18478	0.0495346
Bacteria.Bacteroidota.Bacteroidia.Chitinophagales.Chitinophagaceae.Ilyomonas	5.69247	IL	5.45927	0.0495346
Bacteria.Pseudomonadota.Alphaproteobacteria.Sphingomonadales.Sphingomonadaceae.Ellin6055	5.72595	IL	5.47841	0.0463016
Bacteria.Actinomycetota.Actinobacteria.Kineosporiales.Kineosporiaceae.Kineococcus	5.9494	IL	5.66092	0.0495346
Bacteria.Pseudomonadota.Alphaproteobacteria.Hyphomicrobiales.Beijerinckiaceae	6.17246	IL	5.89569	0.0495346
Bacteria.Bacteroidota.Bacteroidia.Bacteroidales.Prevotellaceae.Alloprevotella	5.87408	IL	5.62871	0.036904
Bacteria.Bacteroidota.Bacteroidia.Bacteroidales.Tannerellaceae	5.56991	IL	5.43157	0.036904
Bacteria.Actinomycetota.Actinobacteria.Mycobacteriales.Mycobacteriaceae.Mycobacterium.Mycobacterium_dioxanotrophicus	5.47849	IL	5.11961	0.0495346
Bacteria.Actinomycetota.Thermoleophilia.Solirubrobacterales.Solirubrobacteraceae.Patulibacter	4.70131	IL	5.30206	0.036904
Bacteria.Pseudomonadota.Alphaproteobacteria.Caulobacterales.Caulobacteraceae.PMMR1.uncultured_bacterium	5.15753	IL	5.02531	0.0463016
Bacteria.Pseudomonadota.Alphaproteobacteria.Acetobacterales.Acetobacteraceae.Belnapia.uncultured_bacterium	5.82126	IL	5.53411	0.0495346
Bacteria.Actinomycetota.Actinobacteria.Propionibacteriales	6.15579	IL	5.7848	0.0495346
Bacteria.Pseudomonadota.Alphaproteobacteria.Hyphomicrobiales.Rhizobiaceae	6.32788	IL	6.01619	0.0495346
Bacteria.Pseudomonadota.Alphaproteobacteria.Rickettsiales.Rickettsiaceae.Candidatus_Trichorickettsia	6.37409	IL	6.13702	0.0495346
Bacteria.Pseudomonadota.Gammaproteobacteria.Burkholderiales.Oxalobacteraceae.Massilia	6.29802	IL	5.91413	0.0495346
Bacteria.Actinomycetota.Thermoleophilia.Solirubrobacterales.Solirubrobacteraceae.Baekduia	4.79996	IL	5.51226	0.0495346
Bacteria.Deferribacterota.Deferribacteres.Deferribacterales	5.33835	IL	5.61136	0.036904
Bacteria.Actinomycetota.Actinobacteria.Bifidobacteriales.Bifidobacteriaceae.Bifidobacterium.Bifidobacterium_pseudolongum_PV8_2	5.95186	IL	5.65357	0.036904
Bacteria.Bacillota.Clostridia.Lachnospirales.Lachnospiraceae.Tyzzerella	5.07835	IL	5.5776	0.0338949
Bacteria.Bacillota.Clostridia.Lachnospirales.Lachnospiraceae.Blautia.uncultured_bacterium	6.45457	IL	6.18104	0.036904
Bacteria.Pseudomonadota.Gammaproteobacteria.Legionellales.Legionellaceae	6.61306	IL	6.27609	0.0495346
Bacteria.Bacteroidota.Bacteroidia.Bacteroidales.Muribaculaceae.Muribaculum.uncultured_bacterium	6.75374	IL	6.43841	0.036904
Bacteria.Pseudomonadota.Gammaproteobacteria.Burkholderiales.Comamonadaceae.Leptothrix	5.67642	IL	5.40373	0.0495346
Bacteria.Armatimonadota.Fimbriimonadia	6.08863	IL	5.79933	0.0495346
Bacteria.Bdellovibrionota.Bdellovibrionia.Bdellovibrionales.Pseudobdellovibrionaceae.Bdellovibrio	5.26611	IL	5.22611	0.0495346
Bacteria.Bacillota.Clostridia.Lachnospirales.Lachnospiraceae.GCA_900066575.uncultured_bacterium	5.22009	IL	5.76661	0.0338949
Bacteria.Bacillota.Clostridia.Lachnospirales.Lachnospiraceae.Lachnospiraceae_UCG_008.uncultured_bacterium	5.55872	IL	5.45632	0.036904
Bacteria.Bacillota.Bacilli.Bacillales.Bacillaceae	5.76567	IL	5.54487	0.0495346
Bacteria.Pseudomonadota.Alphaproteobacteria.Hyphomicrobiales.Beijerinckiaceae.Methylocella	6.31494	IL	5.97777	0.0495346
Bacteria.Bacillota.Clostridia.Lachnospirales.Lachnospiraceae._Eubacterium__xylanophilum_group.uncultured_bacterium	5.50949	IL	5.38862	0.036904
Bacteria.Pseudomonadota.Alphaproteobacteria.Caedibacterales	6.7023	IL	6.39858	0.0495346
Bacteria.Bacillota.Clostridia.Lachnospirales.Lachnospiraceae.Butyribacter.uncultured_bacterium	5.04267	IL	5.07826	0.036904
Bacteria.Pseudomonadota.Alphaproteobacteria.Sphingomonadales.Sphingomonadaceae.Rhizorhabdus	6.76211	IL	6.41221	0.0495346
Bacteria.Pseudomonadota.Alphaproteobacteria.Hyphomicrobiales.Beijerinckiaceae.Methylobacterium.Methylobacterium_komagatae	6.89645	IL	6.35922	0.0495346
Bacteria.Pseudomonadota.Gammaproteobacteria.Burkholderiales.Comamonadaceae.Xylophilus.uncultured_bacterium	5.88834	IL	5.55535	0.0495346
Bacteria.Acidobacteriota.Acidobacteriae.Terriglobales.Acidobacteriaceae__Subgroup_1_.Terriglobus.uncultured_bacterium	6.52629	IL	6.21636	0.0495346
Bacteria.Pseudomonadota.Gammaproteobacteria.Enterobacterales.Erwiniaceae.Izhakiella	5.32953	IL	5.12918	0.036904
Bacteria.Bacillota.Bacilli.Erysipelotrichales.Erysipelotrichaceae.Faecalibaculum.uncultured_bacterium	5.78938	IL	5.48829	0.036904
Bacteria.Bacillota.Syntrophomonadia.Syntrophomonadales.Syntrophomonadaceae	5.25648	IL	5.14938	0.0463016
Bacteria.Pseudomonadota.Alphaproteobacteria.Hyphomicrobiales.Beijerinckiaceae.Methylobacterium.Methylobacterium_radiotolerans_JCM_2831	7.4863	IL	6.84924	0.0495346
Bacteria.Pseudomonadota.Gammaproteobacteria.Burkholderiales.Comamonadaceae.Xylophilus	5.88834	IL	5.56013	0.0495346
Bacteria.Actinomycetota.Actinobacteria.Pseudonocardiales.Pseudonocardiaceae.Actinomycetospora.uncultured_bacterium	6.70352	IL	6.34891	0.0495346
Bacteria.Pseudomonadota.Alphaproteobacteria.Rickettsiales.Midichloriaceae.Candidatus_Jidaibacter	5.46413	IL	5.26773	0.0495346
Bacteria.Pseudomonadota.Alphaproteobacteria.Sphingomonadales.Sphingomonadaceae.Sandarakinorhabdus	5.7995	IL	5.52605	0.0495346
Bacteria.Bacillota.Clostridia.Lachnospirales.Lachnospiraceae.Lachnospiraceae_NC2004_group.uncultured_bacterium	5.18993	IL	5.18046	0.036904
Bacteria.Acidobacteriota.Blastocatellia.Blastocatellales	5.95836	IL	5.67232	0.0495346
Bacteria.Acidobacteriota	7.19975	IL	6.88259	0.0495346
Bacteria.Bacillota.Syntrophomonadia.Syntrophomonadales.Syntrophomonadaceae.Syntrophomonas.Syntrophomonas_palmitatica	5.25648	IL	5.13602	0.0463016
Bacteria.Bacillota.Moorellia.Desulfitibacterales.Desulfitibacteraceae.Desulfitibacter	5.02918	IL	4.9353	0.0495346
Bacteria.Acidobacteriota.Blastocatellia.Blastocatellales.Blastocatellaceae.Blastocatella.uncultured_bacterium	5.77927	IL	5.48173	0.0495346
Bacteria.Bacteroidota.Bacteroidia.Bacteroidales.Bacteroidaceae.Bacteroides.Bacteroides_sartorii	5.32746	IL	5.29691	0.036904
Bacteria.Pseudomonadota.Alphaproteobacteria.Acetobacterales.Acetobacteraceae.Acidiphilium.Acetobacteraceae_bacterium	5.97621	IL	5.68932	0.0495346
Bacteria.Bacillota.Clostridia.Peptostreptococcales_Tissierellales.Peptostreptococcaceae.Romboutsia	5.31416	IL	5.68125	0.0463016
Bacteria.Armatimonadota.Fimbriimonadia.Fimbriimonadales	6.08863	IL	5.84189	0.0495346
Bacteria.Bacillota.Clostridia.Oscillospirales	6.64731	IL	6.34869	0.036904
Bacteria.Actinomycetota.Actinobacteria.Kineosporiales	7.03403	IL	6.73166	0.0495346
Bacteria.Pseudomonadota.Alphaproteobacteria.Caulobacterales	5.9231	IL	5.62694	0.0495346
Bacteria.Pseudomonadota.Gammaproteobacteria.Burkholderiales.Comamonadaceae.Ideonella	6.04545	IL	5.74927	0.0495346
Bacteria.Pseudomonadota.Alphaproteobacteria.Caedibacterales.Caedibacteraceae.Caedibacter.uncultured_bacterium	6.18143	IL	5.93837	0.0495346
Bacteria.Pseudomonadota.Alphaproteobacteria.Rickettsiales.Rickettsiaceae.Candidatus_Trichorickettsia.Candidatus_Trichorickettsia_mobilis	6.37409	IL	6.08085	0.0495346
Bacteria.Pseudomonadota.Alphaproteobacteria.Dongiales.Dongiaceae.Dongia.uncultured_bacterium	5.10905	IL	5.14639	0.0495346
Bacteria.Myxococcota.Polyangiia.Polyangiales.Polyangiaceae.Pajaroellobacter.uncultured_bacterium	5.24911	IL	5.12305	0.0495346
Bacteria.Pseudomonadota.Alphaproteobacteria.Hyphomicrobiales.Labraceae	5.19464	IL	5.25704	0.0495346
Bacteria.Verrucomicrobiota.Verrucomicrobiia.Chthoniobacterales.Chthoniobacteraceae.Chthoniobacter	5.50493	IL	5.28629	0.0463016
Bacteria.Actinomycetota.Actinobacteria.Pseudonocardiales.Pseudonocardiaceae	6.71815	IL	6.36869	0.0495346
Bacteria.Myxococcota.Myxococcia.Myxococcales.Myxococcaceae.P3OB_42.uncultured_bacterium	5.49191	IL	5.29336	0.0495346
Bacteria.Bacillota.Clostridia.Peptococcales.Peptococcaceae	4.83132	IL	5.0745	0.036904
Bacteria.Pseudomonadota.Gammaproteobacteria.Lysobacterales.Rhodanobacteraceae.Luteibacter.uncultured_bacterium	7.09053	IL	6.72645	0.0495346
Bacteria.Planctomycetota.Phycisphaerae	5.35094	IL	5.05746	0.0495346
Bacteria.Bacillota.Clostridia.Lachnospirales.Lachnospiraceae.Lachnospira	5.15549	IL	5.27144	0.036904
Bacteria.Actinomycetota.Actinobacteria.Frankiales.Geodermatophilaceae.Klenkia	5.88491	IL	5.56635	0.0495346
Bacteria.Bacillota.Bacilli.Lactobacillales.Lactobacillaceae.Limosilactobacillus.uncultured_bacterium	6.39162	IL	6.07776	0.036904
Bacteria.Bacillota.Clostridia.Oscillospirales.Oscillospiraceae.Colidextribacter.uncultured_bacterium	6.27468	IL	6.00706	0.036904
Bacteria.Bacillota.Syntrophomonadia.Syntrophomonadales	5.25648	IL	5.16153	0.0463016
Bacteria.Pseudomonadota.Alphaproteobacteria.Hyphomicrobiales.Beijerinckiaceae.Enterovirga	5.47897	IL	5.26747	0.0495346
Bacteria.Pseudomonadota.Alphaproteobacteria.Hyphomicrobiales.Beijerinckiaceae.Lichenibacterium	6.4008	IL	6.03077	0.0495346
Bacteria.Actinomycetota.Acidimicrobiia.Acidimicrobiales	5.46464	IL	5.70056	0.0495346
Bacteria.Bacillota.Clostridia.Lachnospirales.Lachnospiraceae.Marvinbryantia	5.22622	IL	5.57702	0.036904
Bacteria.Bacteroidota.Bacteroidia.Cytophagales.Spirosomataceae	6.64958	IL	6.33452	0.0495346
Bacteria.Pseudomonadota	8.7793	IL	8.29195	0.0495346
Bacteria.Abditibacteriota.Abditibacteriia.Abditibacteriales.Abditibacteriaceae.Abditibacterium.uncultured_bacterium	4.65846	IL	5.34237	0.0495346
Bacteria.Actinomycetota.Actinobacteria.Micrococcales.Microbacteriaceae.Amnibacterium	7.09727	IL	6.65454	0.0495346
Bacteria.Patescibacteria.Saccharimonadia.Saccharimonadales.Saccharimonadaceae.TM7a.uncultured_bacterium	5.37938	IL	5.26089	0.0495346
Bacteria.Bacteroidota.Bacteroidia.Cytophagales.Spirosomataceae.Dyadobacter	4.61803	IL	5.32753	0.0495346
Bacteria.Actinomycetota.Actinobacteria.Mycobacteriales.Dietziaceae.Dietzia.Dietzia_sp_JS16_p6b	5.21207	IL	5.35	0.0495346
Bacteria.Bacteroidota.Bacteroidia.Cytophagales.Hymenobacteraceae	6.55661	IL	6.25178	0.0495346
Bacteria.Acidobacteriota.Acidobacteriae.Bryobacterales.Bryobacteraceae	5.50721	IL	5.33281	0.0463016
Bacteria.Pseudomonadota.Alphaproteobacteria.Caedibacterales.Caedibacteraceae.Caedibacter	6.52433	IL	6.23287	0.0495346
Bacteria.Planctomycetota.Phycisphaerae.Tepidisphaerales	5.35094	IL	5.08019	0.0495346
Bacteria.Bacillota.Clostridia.Lachnospirales.Lachnospiraceae.Lachnospiraceae_NC2004_group	5.18993	IL	5.16912	0.036904
Bacteria.Pseudomonadota.Gammaproteobacteria.Burkholderiales.Burkholderiaceae.Burkholderia_Caballeronia_Paraburkholderia.uncultured_Burkholderia_sp	6.32372	IL	5.87977	0.0495346
Bacteria.Bacillota.Clostridia.Christensenellales	5.98812	IL	5.82238	0.036904
Bacteria.Abditibacteriota	4.65846	IL	5.40873	0.0495346
Bacteria.Bacteroidota.Bacteroidia.Bacteroidales.Bacteroidaceae.Bacteroides.uncultured_bacterium	6.38545	IL	6.07931	0.036904
Bacteria.Bacillota.Moorellia.Desulfitibacterales	5.02918	IL	5.00528	0.0495346
Bacteria.Actinomycetota.Actinobacteria.Pseudonocardiales	6.71815	IL	6.38823	0.0495346
Bacteria.Actinomycetota.Actinobacteria.Micrococcales.Microbacteriaceae.Schumannella.Schumannella_luteola	5.9036	IL	5.59767	0.0495346
Bacteria.Actinomycetota.Actinobacteria	7.63421	IL	7.215	0.0495346
Bacteria.Pseudomonadota.Alphaproteobacteria.Hyphomicrobiales	7.99954	IL	7.42896	0.0495346
Bacteria.Pseudomonadota.Gammaproteobacteria.Burkholderiales.Chitinibacteraceae	5.20114	IL	5.33746	0.0463016
Bacteria.Acidobacteriota.Acidobacteriae	7.17409	IL	6.856	0.0495346
Bacteria.Acidobacteriota.Acidobacteriae.Terriglobales.Acidobacteriaceae__Subgroup_1_	7.16347	IL	6.84516	0.0495346
Bacteria.Acidobacteriota.Acidobacteriae.Terriglobales.Acidobacteriaceae__Subgroup_1_.Granulicella.uncultured_bacterium	6.276	IL	6.05168	0.0495346
Bacteria.Pseudomonadota.Alphaproteobacteria.Sphingomonadales.Sphingomonadaceae.Sphingomonas	7.46848	IL	6.99021	0.0495346
Bacteria.Bacteroidota.Bacteroidia.Chitinophagales.Chitinophagaceae.Ferruginibacter	4.61803	IL	5.53233	0.0463016
Bacteria.Bacteroidota.Bacteroidia.Bacteroidales.Rikenellaceae.Rikenella	5.61413	IL	5.69932	0.036904
Bacteria.Pseudomonadota.Gammaproteobacteria.Lysobacterales.Lysobacteraceae.Xylella	6.05057	IL	5.76807	0.0495346
Bacteria.Bacteroidota.Bacteroidia.Cytophagales.Spirosomataceae.Spirosoma	6.45897	IL	6.14143	0.0495346
Bacteria.Actinomycetota.Actinobacteria.Frankiales	6.21413	IL	5.73601	0.0495346
Bacteria.Bacillota.Clostridia.Lachnospirales.Lachnospiraceae.Marvinbryantia.uncultured_bacterium	5.22622	IL	5.50027	0.036904
Bacteria.Actinomycetota.Thermoleophilia.Solirubrobacterales	6.12505	IL	5.78707	0.0495346
Bacteria.Bacillota.Clostridia.Oscillospirales.Ruminococcaceae	5.29453	IL	5.08822	0.036904
Bacteria.Campylobacterota.Campylobacteria.Campylobacterales.Helicobacteraceae.Helicobacter.Helicobacter_ganmani	6.60491	IL	6.29685	0.036904
Bacteria.Pseudomonadota.Alphaproteobacteria.Micavibrionales.Micavibrionaceae	5.46963	IL	5.27832	0.0463016
Bacteria.Pseudomonadota.Alphaproteobacteria.Caedibacterales.Caedibacteraceae	6.7023	IL	6.38464	0.0495346
Bacteria.Pseudomonadota.Alphaproteobacteria.Caulobacterales.Caulobacteraceae.Brevundimonas	5.07343	IL	4.96222	0.0495346
Bacteria.Bacillota.Clostridia.Oscillospirales.Oscillospiraceae.Colidextribacter	6.27468	IL	5.9904	0.036904
Bacteria.Bacillota.Syntrophomonadia	5.25648	IL	5.14634	0.0463016
Bacteria.Acidobacteriota.Acidobacteriae.Terriglobales.Acidobacteriaceae__Subgroup_1_.Terriglobus	6.93379	IL	6.61991	0.0495346
Bacteria.Pseudomonadota.Alphaproteobacteria.Caulobacterales.Caulobacteraceae	5.19276	IL	5.11098	0.0463016
Bacteria.Patescibacteria.Saccharimonadia	6.00813	IL	5.73483	0.0463016
Bacteria.Actinomycetota.Actinobacteria.Mycobacteriales.Dietziaceae	5.21207	IL	5.19434	0.0495346
Bacteria.Pseudomonadota.Gammaproteobacteria.Pseudomonadales.Pseudomonadaceae.Pseudomonas.Pseudomonas_luteola	4.79996	IL	5.44984	0.0463016
Bacteria.Campylobacterota	6.7347	IL	6.40524	0.036904
Bacteria.Bacillota.Clostridia.Lachnospirales.Lachnospiraceae.Lachnospiraceae_AC2044_group	5.39794	IL	5.66244	0.036904
Bacteria.Pseudomonadota.Gammaproteobacteria.Pseudomonadales.Pseudomonadaceae.Pseudomonas.uncultured_bacterium	5.37754	IL	6.02876	0.0338949
Bacteria.Pseudomonadota.Gammaproteobacteria.Lysobacterales.Lysobacteraceae	7.68311	IL	7.40708	0.0495346
Bacteria.Bacteroidota.Bacteroidia.Flavobacteriales.Weeksellaceae.Chryseobacterium	6.09878	IL	5.6049	0.0495346
Bacteria.Actinomycetota.Actinobacteria.Propionibacteriales.Nocardioidaceae	6.15579	IL	5.77164	0.0495346
Bacteria.Gemmatimonadota.Gemmatimonadia.Gemmatimonadales	4.7938	HL	5.46301	0.036904
Bacteria.Pseudomonadota.Gammaproteobacteria.Enterobacterales.Orbaceae.Gilliamella	4.249	HL	6.51751	0.036904
Bacteria.Pseudomonadota.Alphaproteobacteria.Hyphomicrobiales.Rhizobiaceae.Mesorhizobium.uncultured_bacterium	6.70509	HL	6.39789	0.0463016
Bacteria.Pseudomonadota.Alphaproteobacteria.Hyphomicrobiales.Beijerinckiaceae.Methylovirgula	6.01121	HL	5.64361	0.0495346
Bacteria.Thermodesulfobacteriota.Desulfomonilia.Desulfomonilales.Desulfomonilaceae.Desulfomonile	4.76229	HL	5.17034	0.036904
Bacteria.Acidobacteriota.Vicinamibacteria.Vicinamibacterales.Vicinamibacteraceae.Luteitalea	4.26014	HL	6.71004	0.036904
Bacteria.Bacteroidota.Bacteroidia.Chitinophagales.Chitinophagaceae.Terrimonas	4.71011	HL	5.22574	0.036904
Bacteria.Chloroflexota.Anaerolineae.Anaerolineales.Anaerolineaceae.RBG_16_58_14	4.32554	HL	5.91273	0.036904
Bacteria.Pseudomonadota.Gammaproteobacteria.Ectothiorhodospirales.Thioalkalispiraceae	4.63127	HL	6.08086	0.036904
Bacteria.Actinomycetota.Actinobacteria.Mycobacteriales.Mycobacteriaceae.Mycobacterium	6.43809	HL	5.98115	0.0495346
Bacteria.Gemmatimonadota.Gemmatimonadia.Gemmatimonadales.Gemmatimonadaceae	4.7938	HL	5.3999	0.036904
Bacteria.Nitrospirota.Leptospirillia	4.64172	HL	5.40068	0.036904
Bacteria.Pseudomonadota.Alphaproteobacteria.Hyphomicrobiales.Xanthobacteraceae.Pseudolabrys.Pseudolabrys_taiwanensis	4.89838	HL	5.75051	0.036904
Bacteria.Actinomycetota.Thermoleophilia.Gaiellales.Gaiellaceae.Gaiella	4.46651	HL	6.26809	0.036904
Bacteria.Pseudomonadota.Gammaproteobacteria.Lysobacterales.Rhodanobacteraceae.Rhodanobacter.Rhodanobacter_denitrificans	6.2077	HL	5.92875	0.036904
Bacteria.Bacteroidota.Bacteroidia.Chitinophagales.Chitinophagaceae.Chitinophaga.uncultured_Chitinophaga_sp	5.16259	HL	5.73028	0.036904
Bacteria.Thermodesulfobacteriota.Desulfomonilia.Desulfomonilales.Desulfomonilaceae	4.76229	HL	5.15756	0.036904
Bacteria.Pseudomonadota.Gammaproteobacteria.Pseudomonadales.Pseudomonadaceae.Pseudomonas.Pseudomonas_sp	5.11881	HL	5.07172	0.036904
Bacteria.Pseudomonadota.Alphaproteobacteria.Hyphomicrobiales.Rhizobiaceae.Mesorhizobium	5.65744	HL	5.32136	0.0495346
Bacteria.Deinococcota.Deinococci	5.23221	HL	5.47096	0.0495346
Bacteria.Pseudomonadota.Gammaproteobacteria.Burkholderiales.Oxalobacteraceae.Herbaspirillum.Herbaspirillum_huttiense	4.91188	HL	5.70726	0.0463016
Bacteria.Acidobacteriota.Thermoanaerobaculia.Thermoanaerobaculales	4.45163	HL	6.03433	0.036904
Bacteria.Actinomycetota.Actinobacteria.Mycobacteriales.Nocardiaceae.Gordonia	4.6157	HL	5.82748	0.036904
Bacteria.Pseudomonadota.Gammaproteobacteria.Lysobacterales.Lysobacteraceae.Arenimonas	3.90309	HL	6.21205	0.036904
Bacteria.Cyanobacteriota.Cyanobacteriia	4.71419	HL	5.60415	0.036904
Bacteria.Bacteroidota.Bacteroidia.Flavobacteriales.Blattabacteriaceae	5.83643	HL	5.69637	0.0495346
Bacteria.Thermodesulfobacteriota.Desulfomonilia	4.76229	HL	5.18638	0.036904
Bacteria.Nitrospirota.Leptospirillia.Leptospirillales.Leptospirillaceae.Leptospirillum.uncultured_bacterium	4.64172	HL	5.39437	0.036904
Bacteria.Pseudomonadota.Gammaproteobacteria.Lysobacterales.Rhodanobacteraceae.Rhodanobacter.uncultured_bacterium	4.31954	HL	5.94952	0.036904
Bacteria.Pseudomonadota.Gammaproteobacteria.Ectothiorhodospirales	4.63127	HL	6.06948	0.036904
Bacteria.Deinococcota	5.23221	HL	5.26715	0.0495346
Bacteria.Chloroflexota.Anaerolineae.Thermoflexales.Thermoflexaceae.Thermoflexus.uncultured_bacterium	4.3384	HL	5.80791	0.036904
Bacteria.Chloroflexota.Anaerolineae.Thermoflexales	4.3384	HL	5.80198	0.036904
Bacteria.Deinococcota.Deinococci.Thermales.Thermaceae	5.09205	HL	5.61384	0.036904
Bacteria.Pseudomonadota.Alphaproteobacteria.Hyphomicrobiales.Hyphomicrobiales_Incertae_Sedis.Bauldia.uncultured_bacterium	4.17649	HL	5.78081	0.036904
Bacteria.Gemmatimonadota.Gemmatimonadia	4.7938	HL	5.44858	0.036904
Bacteria.Myxococcota.Polyangiia.Polyangiales.Polyangiaceae.Pajaroellobacter	4.86159	HL	5.65073	0.036904
Bacteria.Acidobacteriota.Vicinamibacteria.Vicinamibacterales.Vicinamibacteraceae.Luteitalea.Luteitalea_pratensis	4.26014	HL	6.41736	0.036904
Bacteria.Pseudomonadota.Alphaproteobacteria.Sphingomonadales.Sphingomonadaceae.Sphingomonas.uncultured_Sphingomonas_sp	5.28708	HL	5.23578	0.036904
Bacteria.Pseudomonadota.Gammaproteobacteria.Burkholderiales.Burkholderiaceae.Limnobacter.uncultured_bacterium	4.27643	HL	5.84868	0.036904
Bacteria.Deinococcota.Deinococci.Thermales	5.09205	HL	5.7075	0.036904
Bacteria.Gemmatimonadota	4.86803	HL	5.41676	0.036904
Bacteria.Pseudomonadota.Alphaproteobacteria.Hyphomicrobiales.Rhizobiaceae.Phyllobacterium	5.85047	HL	5.7379	0.0463016
Bacteria.Pseudomonadota.Gammaproteobacteria.Lysobacterales.Lysobacteraceae.Lysobacter	3.95357	HL	6.30309	0.036904
Bacteria.Chloroflexota.Anaerolineae.Thermoflexales.Thermoflexaceae	4.3384	HL	5.80416	0.036904
Bacteria.Chloroflexota.Anaerolineae.Anaerolineales.Anaerolineaceae.RBG_16_58_14.uncultured_bacterium	4.32554	HL	5.85183	0.036904
Bacteria.Pseudomonadota.Alphaproteobacteria.Reyranellales.Reyranellaceae	4.82694	HL	5.52565	0.036904
Bacteria.Chloroflexota.Anaerolineae.Anaerolineales	4.70718	HL	5.33649	0.036904
Bacteria.Actinomycetota.Thermoleophilia.Gaiellales.Gaiellaceae.Gaiella.uncultured_bacterium	4.46651	HL	6.31247	0.036904
Bacteria.Pseudomonadota.Gammaproteobacteria.Ectothiorhodospirales.Thioalkalispiraceae.Sulfurivermis	4.63127	HL	6.04956	0.036904
Bacteria.Pseudomonadota.Alphaproteobacteria.Hyphomicrobiales.Xanthobacteraceae.Pseudolabrys.uncultured_bacterium	5.15872	HL	5.19944	0.036904
Bacteria.Chloroflexota.Anaerolineae.Aggregatilineales	4.23595	HL	5.95357	0.036904
Bacteria.Acidobacteriota.Thermoanaerobaculia.Thermoanaerobaculales.Thermoanaerobaculaceae	4.45163	HL	6.10569	0.036904
Bacteria.Pseudomonadota.Gammaproteobacteria.Burkholderiales.Comamonadaceae.Variovorax	5.82868	HL	5.49041	0.0495346
Bacteria.Bacteroidota.Bacteroidia.Flavobacteriales.Blattabacteriaceae.Candidatus_Uzinura	5.82855	HL	5.55301	0.0495346
Bacteria.Deinococcota.Deinococci.Thermales.Thermaceae.Meiothermus	5.05662	HL	5.64605	0.036904
Bacteria.Chloroflexota.Anaerolineae.Anaerolineales.Anaerolineaceae	4.70718	HL	5.36299	0.036904
Bacteria.Pseudomonadota.Gammaproteobacteria.Lysobacterales.Lysobacteraceae.Arenimonas.uncultured_bacterium	3.90309	HL	6.14871	0.036904
Bacteria.Pseudomonadota.Alphaproteobacteria.Defluviicoccales.Defluviicoccaceae.Defluviicoccus.uncultured_Defluviicoccus_sp	4.42973	HL	5.68304	0.036904
Bacteria.Bacteroidota.Bacteroidia.Chitinophagales.Chitinophagaceae.Terrimonas.uncultured_bacterium	4.71011	HL	5.20481	0.036904
Bacteria.Pseudomonadota.Gammaproteobacteria.Burkholderiales.Burkholderiaceae.Limnobacter	4.27643	HL	5.83174	0.036904
Bacteria.Pseudomonadota.Alphaproteobacteria.Hyphomicrobiales.Xanthobacteraceae	6.69495	HL	6.00194	0.0495346
Bacteria.Pseudomonadota.Alphaproteobacteria.Acetobacterales.Acetobacteraceae.Asaia	6.15586	HL	5.95484	0.036904
Bacteria.Pseudomonadota.Alphaproteobacteria.Hyphomicrobiales.Hyphomicrobiales_Incertae_Sedis	4.7885	HL	5.32304	0.036904
Bacteria.Pseudomonadota.Alphaproteobacteria.Acetobacterales.Acetobacteraceae.Asaia.Asaia_lannensis	6.15586	HL	5.9316	0.036904
Bacteria.Nitrospirota.Leptospirillia.Leptospirillales.Leptospirillaceae.Leptospirillum	4.64172	HL	5.47747	0.036904
Bacteria.Pseudomonadota.Gammaproteobacteria.Lysobacterales.Rhodanobacteraceae.Rhodanobacter	6.21328	HL	5.92412	0.036904
Bacteria.Nitrospirota.Leptospirillia.Leptospirillales.Leptospirillaceae	4.64172	HL	5.38337	0.036904
Bacteria.Acidobacteriota.Vicinamibacteria	4.38021	HL	5.67197	0.036904
Bacteria.Pseudomonadota.Gammaproteobacteria.Burkholderiales	4.22571	HL	6.14157	0.036904
Bacteria.Pseudomonadota.Gammaproteobacteria.Burkholderiales.Gallionellaceae.Gallionella	4.11732	HL	5.95994	0.036904
Bacteria.Pseudomonadota.Alphaproteobacteria.Acetobacterales.Acetobacteraceae.Rhodovarius.uncultured_bacterium	3.90309	HL	6.12843	0.036904
Bacteria.Pseudomonadota.Gammaproteobacteria.Burkholderiales.Nitrosomonadaceae.Ellin6067.uncultured_bacterium	4.66027	HL	5.51	0.036904
Bacteria.Chloroflexota	5.01655	HL	5.87341	0.036904
Bacteria.Pseudomonadota.Alphaproteobacteria.Sphingomonadales.Sphingomonadaceae.Erythrobacter	4.4427	HL	6.63261	0.036904
Bacteria.Bacteroidota.Bacteroidia.Chitinophagales	7.24481	HL	6.89372	0.0495346
Bacteria.Chloroflexota.Anaerolineae.Thermoflexales.Thermoflexaceae.Thermoflexus	4.3384	HL	5.8278	0.036904
Bacteria.Pseudomonadota.Alphaproteobacteria.Defluviicoccales	4.56598	HL	5.5231	0.036904
Bacteria.Acidobacteriota.Thermoanaerobaculia	4.45163	HL	6.06722	0.036904
Bacteria.Chloroflexota.Anaerolineae	4.95409	HL	5.27946	0.036904
Bacteria.Pseudomonadota.Gammaproteobacteria.Burkholderiales.Nitrosomonadaceae.Ellin6067	4.66027	HL	5.37646	0.036904
Bacteria.Pseudomonadota.Alphaproteobacteria.Hyphomicrobiales.Xanthobacteraceae.Bradyrhizobium	6.18888	HL	6.01785	0.0463016
Bacteria.Pseudomonadota.Gammaproteobacteria.Burkholderiales.Gallionellaceae	4.11732	HL	5.93847	0.036904
Bacteria.Pseudomonadota.Gammaproteobacteria.Burkholderiales.Rhodocyclaceae	4.30847	HL	5.67002	0.036904
Bacteria.Deinococcota.Deinococci.Deinococcales.Deinococcaceae.Deinococcus.uncultured_bacterium	4.03737	HL	6.09999	0.036904
Bacteria.Pseudomonadota.Alphaproteobacteria.Acetobacterales.Acetobacteraceae.Rhodovarius	3.90309	HL	6.17245	0.036904
Bacteria.Pseudomonadota.Gammaproteobacteria.Burkholderiales.Nitrosomonadaceae	4.77855	HL	5.24865	0.036904
Bacteria.Bacteroidota.Bacteroidia.Chitinophagales.Chitinophagaceae.Vibrionimonas	7.23459	HL	6.95352	0.0495346
Bacteria.Chloroflexota.Anaerolineae.Aggregatilineales.Aggregatilineaceae.Aggregatilinea	4.23595	HL	5.94182	0.036904
Bacteria.Acidobacteriota.Vicinamibacteria.Vicinamibacterales.Vicinamibacteraceae	4.38021	HL	5.67203	0.036904
Bacteria.Pseudomonadota.Alphaproteobacteria.Hyphomicrobiales.Hyphomicrobiales_Incertae_Sedis.Bauldia	4.17649	HL	5.78047	0.036904
Bacteria.Nitrospirota.Leptospirillia.Leptospirillales	4.64172	HL	5.40549	0.036904
Bacteria.Pseudomonadota.Alphaproteobacteria.Sphingomonadales.Sphingomonadaceae.Erythrobacter.Porphyrobacter_tepidarius	4.4427	HL	6.52274	0.036904
Bacteria.Actinomycetota.Thermoleophilia.Gaiellales.Gaiellaceae	4.46651	HL	6.15139	0.036904
Bacteria.Actinomycetota.Actinobacteria.Pseudonocardiales.Pseudonocardiaceae.Pseudonocardia.uncultured_bacterium	4.51142	HL	5.99597	0.036904
Bacteria.Actinomycetota.Thermoleophilia.Gaiellales	4.46651	HL	6.25231	0.036904
Bacteria.Pseudomonadota.Alphaproteobacteria.Reyranellales.Reyranellaceae.Reyranella	4.82694	HL	5.66508	0.036904
Bacteria.Pseudomonadota.Gammaproteobacteria.Ectothiorhodospirales.Thioalkalispiraceae.Sulfurivermis.uncultured_bacterium	4.63127	HL	6.05119	0.036904
Bacteria.Nitrospirota	4.85941	HL	5.29203	0.036904
Bacteria.Pseudomonadota.Alphaproteobacteria.Hyphomicrobiales.Methyloligellaceae.Methyloceanibacter	4.54572	HL	6.50173	0.036904
Bacteria.Cyanobacteriota.Cyanobacteriia.Cyanobacteriales.Chroococcidiopsaceae.Aliterella	4.61696	HL	5.6368	0.036904
Bacteria.Actinomycetota.Actinobacteria.Mycobacteriales.Mycobacteriaceae	6.44908	HL	5.88932	0.0495346
Bacteria.Chloroflexota.Anaerolineae.Aggregatilineales.Aggregatilineaceae	4.23595	HL	5.8623	0.036904
Bacteria.Pseudomonadota.Alphaproteobacteria.Defluviicoccales.Defluviicoccaceae	4.56598	HL	5.51601	0.036904
Bacteria.Pseudomonadota.Alphaproteobacteria.Hyphomicrobiales.Xanthobacteraceae.Pseudolabrys	5.22368	HL	5.32185	0.036904
Bacteria.Chloroflexota.Anaerolineae.Aggregatilineales.Aggregatilineaceae.Aggregatilinea.uncultured_bacterium	4.23595	HL	5.89651	0.036904
Bacteria.Pseudomonadota.Alphaproteobacteria.Reyranellales	4.82694	HL	5.63115	0.036904
Bacteria.Acidobacteriota.Vicinamibacteria.Vicinamibacterales	4.38021	HL	5.63865	0.036904
Bacteria.Acidobacteriota.Thermoanaerobaculia.Thermoanaerobaculales.Thermoanaerobaculaceae.Subgroup_10	4.45163	HL	6.0588	0.036904
Bacteria.Thermodesulfobacteriota.Desulfomonilia.Desulfomonilales	4.76229	HL	5.15528	0.036904
Bacteria.Pseudomonadota.Alphaproteobacteria.Hyphomicrobiales.Beijerinckiaceae.Methylovirgula.uncultured_bacterium	6.01121	HL	5.61768	0.0495346
Bacteria.Gemmatimonadota.Gemmatimonadia.Gemmatimonadales.Gemmatimonadaceae.Gemmatimonas.uncultured_bacterium	4.38021	HL	5.66891	0.036904
